# Supplementary material for: Crystal structure of 5-[(4-carb­oxy­benz­yl)­oxy]isophthalic acid
Source: Acta Crystallogr E Crystallogr Commun. 2016 Jul 29;72(Pt 8):1219–22. doi: 10.1107/S2056989016011762 (PMC4971877; doi:10.1107/S2056989016011762)
Supplement: Supplementary file 1 [file e-72-01219-sup1.cif]

##############################################################################
#                                                                            #
# This CIF contains the data in a paper accepted for publication in          #
# Acta Crystallographica Section E. It conforms to the requirements of       #
# Notes for Authors for Acta Crystallographica Section E, and has been       #
# peer reviewed under the auspices of the IUCr Commission on Journals.       #
#                                                                            #
# Full details of the Crystallographic Information File format               #
# are given in the paper "The Crystallographic Information File (CIF):       #
# a New Standard Archive File for Crystallography" by S. R. Hall, F. H.      #
# Allen and I. D. Brown [Acta Cryst. (1991), A47, 655-685].                  #
#                                                                            #
# The current version of the core CIF dictionary is obtainable from          #
# ftp://ftp.iucr.org/pub/cif_core.dic.                                       #
#                                                                            #
# Software is freely available for graphical display of the structure(s)     #
# in this CIF. For information consult the CIF software page                 #
# http://www.iucr.org/resources/cif/software.                                #
#                                                                            #
# This file may be used for bona fide research purposes within the           #
# scientific community so long as proper attribution is given to the journal # 
# article from which it was obtained.                                        #
#                                                                            #
##############################################################################
data_I
_audit_creation_method     SHELXL-97
_database_code_depnum_ccdc_archive     'CCDC 1494816'
_chemical_name_systematic
;
5-[(4-Carboxybenzyl)oxy]benzene-1,3-dicarboxylic acid
;
_chemical_name_common
;
5-[(4-Carboxybenzyl)oxy]isophthalic acid
;
_chemical_formula_moiety     'C16 H12 O7'
_chemical_formula_sum     'C16 H12 O7'
_chemical_formula_iupac     'C16 H12 O7'
_chemical_formula_weight     316.26
_chemical_melting_point     ?
_symmetry_cell_setting     orthorhombic
_symmetry_space_group_name_H-M     'P b c a'
_symmetry_space_group_name_Hall     '-P 2ac 2ab'
loop_
    _symmetry_equiv_pos_as_xyz
    'x, y, z'
    '-x+1/2, -y, z+1/2'
    'x+1/2, -y+1/2, -z'
    '-x, y+1/2, -z+1/2'
    '-x, -y, -z'
    'x-1/2, y, -z-1/2'
    '-x-1/2, y-1/2, z'
    'x, -y-1/2, z-1/2'
_cell_length_a     10.998(2)
_cell_length_b     9.2760(17)
_cell_length_c     25.661(5)
_cell_angle_alpha     90
_cell_angle_beta     90
_cell_angle_gamma     90
_cell_volume     2618.0(8)
_cell_formula_units_Z     8
_cell_measurement_reflns_used     999
_cell_measurement_theta_min     2.15
_cell_measurement_theta_max     25.50
_cell_measurement_temperature     100(2)
_exptl_crystal_description     Needle
_exptl_crystal_colour     'Colourless'
_exptl_crystal_size_max     0.27
_exptl_crystal_size_mid     0.21
_exptl_crystal_size_min     0.16
_exptl_crystal_density_diffrn     1.605
_exptl_crystal_density_meas     ?
_exptl_crystal_density_method     'not measured'
_exptl_crystal_F_000     1312
_exptl_absorpt_coefficient_mu     0.128
_exptl_absorpt_correction_type     multi-scan
_exptl_absorpt_process_details
;
(SADABS; Bruker, 2003)
;
_exptl_absorpt_correction_T_min     0.9663
_exptl_absorpt_correction_T_max     0.9798
_exptl_special_details     ?
_diffrn_ambient_temperature     100(2)
_diffrn_radiation_type     MoK\a
_diffrn_radiation_wavelength     0.71073
_diffrn_radiation_source     'fine-focus sealed tube'
_diffrn_radiation_monochromator     graphite
_diffrn_measurement_device_type     'Bruker SMART APEX'
_diffrn_measurement_method     /w-scans
_diffrn_detector_area_resol_mean     ?
_diffrn_reflns_number     12591
_diffrn_reflns_av_R_equivalents     0.0434
_diffrn_reflns_av_sigmaI/netI     0.0307
_diffrn_reflns_theta_min     2.44
_diffrn_reflns_theta_max     25.00
_diffrn_reflns_theta_full     25.00
_diffrn_measured_fraction_theta_max     0.999
_diffrn_measured_fraction_theta_full     0.999
_diffrn_reflns_limit_h_min     -13
_diffrn_reflns_limit_h_max     12
_diffrn_reflns_limit_k_min     -11
_diffrn_reflns_limit_k_max     10
_diffrn_reflns_limit_l_min     -30
_diffrn_reflns_limit_l_max     19
_diffrn_standards_number     ?
_diffrn_standards_interval_count     ?
_diffrn_standards_interval_time     ?
_diffrn_standards_decay_%     ?
_refine_special_details
;
 Refinement of F^2^ against ALL reflections.  The weighted R-factor wR and
 goodness of fit S are based on F^2^, conventional R-factors R are based
 on F, with F set to zero for negative F^2^. The threshold expression of
 F^2^ > 2sigma(F^2^) is used only for calculating R-factors(gt) etc. and is
 not relevant to the choice of reflections for refinement.  R-factors based
 on F^2^ are statistically about twice as large as those based on F, and R-
 factors based on ALL data will be even larger.
;
_reflns_number_total     2292
_reflns_number_gt     1912
_reflns_threshold_expression     >2sigma(I)
_refine_ls_structure_factor_coef     Fsqd
_refine_ls_matrix_type     full
_refine_ls_R_factor_all     0.0495
_refine_ls_R_factor_gt     0.0398
_refine_ls_wR_factor_gt     0.0939
_refine_ls_wR_factor_ref     0.1017
_refine_ls_goodness_of_fit_ref     1.069
_refine_ls_restrained_S_all     1.069
_refine_ls_number_reflns     2292
_refine_ls_number_parameters     220
_refine_ls_number_restraints     0
_refine_ls_hydrogen_treatment     mixed
_refine_ls_weighting_scheme     calc
_refine_ls_weighting_details
         'calc w=1/[\s^2^(Fo^2^)+(0.0482P)^2^+1.0476P] where P=(Fo^2^+2Fc^2^)/3'
_atom_sites_solution_hydrogens     geom
_atom_sites_solution_primary     direct
_atom_sites_solution_secondary     difmap
_refine_ls_shift/su_max     0.000
_refine_ls_shift/su_mean     0.000
_refine_diff_density_max     0.251
_refine_diff_density_min     -0.244
_refine_ls_extinction_method     none
_refine_ls_extinction_coef     ?
loop_
    _atom_type_symbol
    _atom_type_description
    _atom_type_scat_dispersion_real
    _atom_type_scat_dispersion_imag
    _atom_type_scat_source
    'C' 'C' 0.0033 0.0016
                         'International Tables Vol C Tables 4.2.6.8 and 6.1.1.4'
    'H' 'H' 0.0000 0.0000
                         'International Tables Vol C Tables 4.2.6.8 and 6.1.1.4'
    'O' 'O' 0.0106 0.0060
                         'International Tables Vol C Tables 4.2.6.8 and 6.1.1.4'
_computing_data_collection
;
SMART (Bruker, 2003)
;
_computing_cell_refinement
;
SAINT ( Bruker, 2003)
;
_computing_data_reduction
;
SAINT ( Bruker, 2003)
;
_computing_structure_solution
;
SIR97 (Altomare <i>et al.</i>,  1999)
;
_computing_structure_refinement
;
SHELXL97 (Sheldrick, 2008)
;
_computing_molecular_graphics
;
DIAMOND (Brandenberg & Putz, 2006)
;
_computing_publication_material
;
SHELXL97 (Sheldrick, 2008) and PLATON (Spek, 2009)
;
loop_
    _atom_site_type_symbol
    _atom_site_label
    _atom_site_fract_x
    _atom_site_fract_y
    _atom_site_fract_z
    _atom_site_U_iso_or_equiv
    _atom_site_adp_type
    _atom_site_calc_flag
    _atom_site_refinement_flags
    _atom_site_occupancy
    _atom_site_symmetry_multiplicity
    _atom_site_disorder_assembly
    _atom_site_disorder_group
    C C1 0.54437(16) 0.2010(2) 0.06349(7) 0.0163(4) Uani d . 1 1 . .
    C C2 0.64357(16) 0.1415(2) 0.03776(7) 0.0169(4) Uani d . 1 1 . .
    H H2 0.6318 0.0727 0.0119 0.020 Uiso calc R 1 1 . .
    C C3 0.76100(16) 0.1855(2) 0.05087(7) 0.0158(4) Uani d . 1 1 . .
    C C4 0.77916(16) 0.2916(2) 0.08860(7) 0.0162(4) Uani d . 1 1 . .
    H H4 0.8574 0.3207 0.0974 0.019 Uiso calc R 1 1 . .
    C C5 0.67901(17) 0.35318(19) 0.11272(7) 0.0168(4) Uani d . 1 1 . .
    C C6 0.56157(16) 0.3076(2) 0.10094(7) 0.0169(4) Uani d . 1 1 . .
    H H6 0.4952 0.3480 0.1179 0.020 Uiso calc R 1 1 . .
    C C7 0.86620(16) 0.1109(2) 0.02637(7) 0.0161(4) Uani d . 1 1 . .
    C C8 0.70035(16) 0.4673(2) 0.15257(7) 0.0165(4) Uani d . 1 1 . .
    C C9 0.32778(16) 0.1744(2) 0.08031(7) 0.0176(4) Uani d . 1 1 . .
    H H9A 0.2559 0.1698 0.0585 0.021 Uiso calc R 1 1 . .
    H H9B 0.3330 0.2712 0.0944 0.021 Uiso calc R 1 1 . .
    C C10 0.31395(16) 0.0687(2) 0.12475(7) 0.0169(4) Uani d . 1 1 . .
    C C11 0.41173(17) -0.0068(2) 0.14518(7) 0.0206(4) Uani d . 1 1 . .
    H H11A 0.4889 0.0072 0.1313 0.025 Uiso calc R 1 1 . .
    C C12 0.39619(17) -0.1030(2) 0.18599(7) 0.0205(4) Uani d . 1 1 . .
    H H12 0.4629 -0.1514 0.1998 0.025 Uiso calc R 1 1 . .
    C C13 0.28067(17) -0.1271(2) 0.20631(7) 0.0178(4) Uani d . 1 1 . .
    C C14 0.18210(17) -0.0509(2) 0.18628(7) 0.0188(4) Uani d . 1 1 . .
    H H14A 0.1048 -0.0654 0.2000 0.023 Uiso calc R 1 1 . .
    C C15 0.19867(16) 0.0462(2) 0.14616(7) 0.0169(4) Uani d . 1 1 . .
    H H15 0.1324 0.0972 0.1332 0.020 Uiso calc R 1 1 . .
    C C16 0.25906(17) -0.2367(2) 0.24740(7) 0.0187(4) Uani d . 1 1 . .
    O O1 0.85402(11) 0.02572(14) -0.00993(5) 0.0198(3) Uani d . 1 1 . .
    O O2 0.97202(12) 0.14066(14) 0.04773(5) 0.0195(3) Uani d . 1 1 . .
    O O3 0.80429(11) 0.49920(14) 0.16624(5) 0.0214(3) Uani d . 1 1 . .
    O O4 0.60297(11) 0.52892(14) 0.17105(5) 0.0209(3) Uani d . 1 1 . .
    O O5 0.43311(11) 0.14724(14) 0.04881(5) 0.0183(3) Uani d . 1 1 . .
    O O6 0.35857(12) -0.28772(15) 0.26911(5) 0.0240(3) Uani d . 1 1 . .
    O O7 0.15576(12) -0.27618(14) 0.25925(5) 0.0235(3) Uani d . 1 1 . .
    H H4A 0.627(3) 0.600(4) 0.1980(12) 0.084(11) Uiso d . 1 1 . .
    H H6A 0.339(3) -0.362(3) 0.2920(11) 0.065(9) Uiso d . 1 1 . .
    H H2A 1.032(3) 0.079(3) 0.0334(11) 0.067(9) Uiso d . 1 1 . .
loop_
    _atom_site_aniso_label
    _atom_site_aniso_U_11
    _atom_site_aniso_U_22
    _atom_site_aniso_U_33
    _atom_site_aniso_U_12
    _atom_site_aniso_U_13
    _atom_site_aniso_U_23
    C1 0.0158(9) 0.0172(10) 0.0160(9) -0.0019(8) -0.0005(7) 0.0044(7)
    C2 0.0213(10) 0.0149(10) 0.0145(9) -0.0002(8) 0.0001(8) 0.0011(7)
    C3 0.0175(9) 0.0159(9) 0.0141(9) 0.0003(7) 0.0005(7) 0.0030(7)
    C4 0.0147(9) 0.0166(10) 0.0172(9) -0.0010(8) -0.0009(7) 0.0021(7)
    C5 0.0212(10) 0.0148(9) 0.0144(9) 0.0006(8) 0.0009(8) 0.0037(7)
    C6 0.0165(9) 0.0174(10) 0.0168(9) 0.0012(8) 0.0024(7) 0.0022(7)
    C7 0.0182(10) 0.0163(10) 0.0138(9) -0.0012(8) 0.0004(7) 0.0030(7)
    C8 0.0163(10) 0.0161(10) 0.0172(9) -0.0005(8) 0.0003(8) 0.0017(7)
    C9 0.0134(9) 0.0205(10) 0.0191(10) -0.0011(8) 0.0010(8) -0.0008(8)
    C10 0.0181(9) 0.0160(10) 0.0165(10) -0.0008(7) -0.0009(7) -0.0041(7)
    C11 0.0151(9) 0.0234(11) 0.0232(11) -0.0020(8) 0.0015(8) 0.0025(8)
    C12 0.0176(10) 0.0216(10) 0.0222(10) 0.0009(8) -0.0014(8) 0.0009(8)
    C13 0.0193(10) 0.0171(10) 0.0169(10) -0.0007(8) -0.0008(8) -0.0022(7)
    C14 0.0154(9) 0.0215(10) 0.0194(10) -0.0016(8) 0.0014(8) -0.0029(8)
    C15 0.0154(9) 0.0188(10) 0.0166(10) 0.0014(8) -0.0007(7) -0.0037(8)
    C16 0.0204(10) 0.0183(10) 0.0173(10) 0.0000(8) -0.0003(8) -0.0020(8)
    O1 0.0183(7) 0.0211(7) 0.0199(7) 0.0009(6) 0.0004(5) -0.0040(6)
    O2 0.0157(7) 0.0219(8) 0.0208(7) 0.0008(6) -0.0011(6) -0.0037(6)
    O3 0.0161(7) 0.0241(8) 0.0240(8) -0.0006(6) -0.0014(6) -0.0058(6)
    O4 0.0151(7) 0.0231(8) 0.0245(8) 0.0009(6) 0.0010(6) -0.0073(6)
    O5 0.0145(7) 0.0217(7) 0.0186(7) -0.0023(5) 0.0009(5) -0.0023(5)
    O6 0.0233(8) 0.0250(8) 0.0238(8) -0.0012(6) -0.0035(6) 0.0072(6)
    O7 0.0204(7) 0.0230(7) 0.0270(8) -0.0007(6) 0.0057(6) 0.0041(6)
_geom_special_details
;
 All esds (except the esd in the dihedral angle between two l.s. planes)
 are estimated using the full covariance matrix.  The cell esds are taken
 into account individually in the estimation of esds in distances, angles
 and torsion angles; correlations between esds in cell parameters are only
 used when they are defined by crystal symmetry.  An approximate (isotropic)
 treatment of cell esds is used for estimating esds involving l.s. planes.
;
loop_
    _geom_bond_atom_site_label_1
    _geom_bond_atom_site_label_2
    _geom_bond_site_symmetry_2
    _geom_bond_distance
    _geom_bond_publ_flag
    C1 O5 . 1.374(2) ?
    C1 C2 . 1.389(3) ?
    C1 C6 . 1.392(3) ?
    C2 C3 . 1.396(3) ?
    C2 H2 . 0.9300 ?
    C3 C4 . 1.395(3) ?
    C3 C7 . 1.488(3) ?
    C4 C5 . 1.387(3) ?
    C4 H4 . 0.9300 ?
    C5 C6 . 1.392(3) ?
    C5 C8 . 1.490(3) ?
    C6 H6 . 0.9300 ?
    C7 O1 . 1.229(2) ?
    C7 O2 . 1.316(2) ?
    C8 O3 . 1.232(2) ?
    C8 O4 . 1.303(2) ?
    C9 O5 . 1.435(2) ?
    C9 C10 . 1.512(3) ?
    C9 H9A . 0.9700 ?
    C9 H9B . 0.9700 ?
    C10 C11 . 1.386(3) ?
    C10 C15 . 1.397(3) ?
    C11 C12 . 1.387(3) ?
    C11 H11A . 0.9300 ?
    C12 C13 . 1.391(3) ?
    C12 H12 . 0.9300 ?
    C13 C14 . 1.393(3) ?
    C13 C16 . 1.484(3) ?
    C14 C15 . 1.380(3) ?
    C14 H14A . 0.9300 ?
    C15 H15 . 0.9300 ?
    C16 O7 . 1.232(2) ?
    C16 O6 . 1.316(2) ?
    O2 H2A . 0.95(3) ?
    O4 H4A . 0.99(3) ?
    O6 H6A . 0.93(3) ?
loop_
    _geom_angle_atom_site_label_1
    _geom_angle_atom_site_label_2
    _geom_angle_atom_site_label_3
    _geom_angle_site_symmetry_1
    _geom_angle_site_symmetry_3
    _geom_angle
    _geom_angle_publ_flag
    O5 C1 C2 . . 115.15(16) ?
    O5 C1 C6 . . 124.63(16) ?
    C2 C1 C6 . . 120.22(17) ?
    C1 C2 C3 . . 119.74(17) ?
    C1 C2 H2 . . 120.1 ?
    C3 C2 H2 . . 120.1 ?
    C4 C3 C2 . . 120.40(17) ?
    C4 C3 C7 . . 120.68(16) ?
    C2 C3 C7 . . 118.81(16) ?
    C5 C4 C3 . . 119.12(17) ?
    C5 C4 H4 . . 120.4 ?
    C3 C4 H4 . . 120.4 ?
    C4 C5 C6 . . 120.98(17) ?
    C4 C5 C8 . . 118.28(16) ?
    C6 C5 C8 . . 120.73(16) ?
    C1 C6 C5 . . 119.47(17) ?
    C1 C6 H6 . . 120.3 ?
    C5 C6 H6 . . 120.3 ?
    O1 C7 O2 . . 123.17(17) ?
    O1 C7 C3 . . 122.32(16) ?
    O2 C7 C3 . . 114.48(15) ?
    O3 C8 O4 . . 123.62(17) ?
    O3 C8 C5 . . 120.81(16) ?
    O4 C8 C5 . . 115.58(15) ?
    O5 C9 C10 . . 113.10(15) ?
    O5 C9 H9A . . 109.0 ?
    C10 C9 H9A . . 109.0 ?
    O5 C9 H9B . . 109.0 ?
    C10 C9 H9B . . 109.0 ?
    H9A C9 H9B . . 107.8 ?
    C11 C10 C15 . . 118.67(17) ?
    C11 C10 C9 . . 122.34(16) ?
    C15 C10 C9 . . 118.99(16) ?
    C10 C11 C12 . . 121.00(17) ?
    C10 C11 H11A . . 119.5 ?
    C12 C11 H11A . . 119.5 ?
    C11 C12 C13 . . 119.93(17) ?
    C11 C12 H12 . . 120.0 ?
    C13 C12 H12 . . 120.0 ?
    C12 C13 C14 . . 119.39(17) ?
    C12 C13 C16 . . 121.51(17) ?
    C14 C13 C16 . . 119.05(17) ?
    C15 C14 C13 . . 120.27(17) ?
    C15 C14 H14A . . 119.9 ?
    C13 C14 H14A . . 119.9 ?
    C14 C15 C10 . . 120.70(17) ?
    C14 C15 H15 . . 119.6 ?
    C10 C15 H15 . . 119.6 ?
    O7 C16 O6 . . 123.74(17) ?
    O7 C16 C13 . . 121.80(17) ?
    O6 C16 C13 . . 114.45(16) ?
    C7 O2 H2A . . 109.3(17) ?
    C8 O4 H4A . . 109.0(18) ?
    C1 O5 C9 . . 120.05(14) ?
    C16 O6 H6A . . 109.8(17) ?
loop_
    _geom_torsion_atom_site_label_1
    _geom_torsion_atom_site_label_2
    _geom_torsion_atom_site_label_3
    _geom_torsion_atom_site_label_4
    _geom_torsion_site_symmetry_1
    _geom_torsion_site_symmetry_2
    _geom_torsion_site_symmetry_3
    _geom_torsion_site_symmetry_4
    _geom_torsion
    _geom_torsion_publ_flag
    O5 C1 C2 C3 . . . . -178.10(15) ?
    C6 C1 C2 C3 . . . . 2.2(3) ?
    C1 C2 C3 C4 . . . . -1.8(3) ?
    C1 C2 C3 C7 . . . . 174.41(16) ?
    C2 C3 C4 C5 . . . . -0.3(3) ?
    C7 C3 C4 C5 . . . . -176.39(16) ?
    C3 C4 C5 C6 . . . . 1.9(3) ?
    C3 C4 C5 C8 . . . . -179.46(16) ?
    O5 C1 C6 C5 . . . . 179.77(16) ?
    C2 C1 C6 C5 . . . . -0.6(3) ?
    C4 C5 C6 C1 . . . . -1.5(3) ?
    C8 C5 C6 C1 . . . . 179.90(16) ?
    C4 C3 C7 O1 . . . . -173.84(17) ?
    C2 C3 C7 O1 . . . . 10.0(3) ?
    C4 C3 C7 O2 . . . . 8.0(2) ?
    C2 C3 C7 O2 . . . . -168.23(16) ?
    C4 C5 C8 O3 . . . . -4.8(3) ?
    C6 C5 C8 O3 . . . . 173.81(17) ?
    C4 C5 C8 O4 . . . . 174.98(16) ?
    C6 C5 C8 O4 . . . . -6.4(3) ?
    O5 C9 C10 C11 . . . . 23.7(2) ?
    O5 C9 C10 C15 . . . . -156.45(15) ?
    C15 C10 C11 C12 . . . . 0.1(3) ?
    C9 C10 C11 C12 . . . . 179.95(17) ?
    C10 C11 C12 C13 . . . . 1.4(3) ?
    C11 C12 C13 C14 . . . . -1.8(3) ?
    C11 C12 C13 C16 . . . . 175.62(17) ?
    C12 C13 C14 C15 . . . . 0.9(3) ?
    C16 C13 C14 C15 . . . . -176.60(16) ?
    C13 C14 C15 C10 . . . . 0.5(3) ?
    C11 C10 C15 C14 . . . . -1.0(3) ?
    C9 C10 C15 C14 . . . . 179.12(17) ?
    C12 C13 C16 O7 . . . . -167.37(18) ?
    C14 C13 C16 O7 . . . . 10.1(3) ?
    C12 C13 C16 O6 . . . . 11.9(3) ?
    C14 C13 C16 O6 . . . . -170.61(16) ?
    C2 C1 O5 C9 . . . . 165.51(15) ?
    C6 C1 O5 C9 . . . . -14.8(3) ?
    C10 C9 O5 C1 . . . . -84.35(19) ?
loop_
    _geom_hbond_atom_site_label_D
    _geom_hbond_atom_site_label_H
    _geom_hbond_atom_site_label_A
    _geom_hbond_site_symmetry_A
    _geom_hbond_distance_DH
    _geom_hbond_distance_HA
    _geom_hbond_distance_DA
    _geom_hbond_angle_DHA
    _geom_hbond_publ_flag
    O2 H2A O1 5_755 0.95(3) 1.70(3) 2.6426(19) 176(2) yes
    O4 H4A O7 6_666 0.99(3) 1.62(3) 2.6086(19) 175(3) yes
    O6 H6A O3 6_546 0.93(3) 1.72(3) 2.6486(19) 179(4) yes
    C9 H9A O1 5_655 0.97 2.51 3.272(2) 135 yes
    C11 H11A O3 7_755 0.93 2.45 3.170(2) 135 yes
    C14 H14A O4 7_655 0.93 2.56 3.245(2) 131 yes
    C9 H9B Cg2 7_665 0.97 2.97 3.779(2) 141 yes
_iucr_refine_instructions_details
;
TITL 4feba in P b c a
CELL  0.71073  10.9982   9.2760  25.6614   90.000   90.000   90.000
ZERR     8.00   0.0020   0.0017   0.0046    0.000    0.000    0.000
LATT   1
SYMM  1/2 - X, - Y, 1/2 + Z
SYMM  1/2 + X, 1/2 - Y, - Z
SYMM  - X, 1/2 + Y, 1/2 - Z
SFAC  C    H    O
UNIT  128  96   56
MERG   2
OMIT    -3.00  50.00
FMAP   2
PLAN    5
SIZE     0.16   0.21   0.27
ACTA
BOND   $H
CONF
WGHT     0.04820     1.04760
L.S.   4
FVAR     0.23028
C1    1    0.544369    0.200976    0.063493    11.00000    0.01583    0.01720 =
        0.01596    0.00444   -0.00053   -0.00192
C2    1    0.643571    0.141537    0.037760    11.00000    0.02132    0.01494 =
        0.01446    0.00113    0.00011   -0.00016
AFIX   43
H2    2    0.631765    0.072711    0.011897    11.00000   -1.20000
AFIX    0
C3    1    0.760996    0.185515    0.050872    11.00000    0.01745    0.01593 =
        0.01415    0.00304    0.00051    0.00034
C4    1    0.779158    0.291635    0.088598    11.00000    0.01473    0.01659 =
        0.01721    0.00206   -0.00091   -0.00104
AFIX   43
H4    2    0.857404    0.320712    0.097449    11.00000   -1.20000
AFIX    0
C5    1    0.679012    0.353184    0.112725    11.00000    0.02121    0.01480 =
        0.01441    0.00366    0.00090    0.00061
C6    1    0.561568    0.307571    0.100935    11.00000    0.01648    0.01735 =
        0.01676    0.00218    0.00237    0.00119
AFIX   43
H6    2    0.495154    0.348019    0.117948    11.00000   -1.20000
AFIX    0
C7    1    0.866202    0.110903    0.026374    11.00000    0.01818    0.01629 =
        0.01379    0.00299    0.00042   -0.00122
C8    1    0.700347    0.467298    0.152572    11.00000    0.01629    0.01607 =
        0.01720    0.00174    0.00034   -0.00049
C9    1    0.327785    0.174416    0.080310    11.00000    0.01342    0.02047 =
        0.01906   -0.00082    0.00102   -0.00110
AFIX   23
H9A   2    0.255890    0.169790    0.058480    11.00000   -1.20000
H9B   2    0.333035    0.271225    0.094423    11.00000   -1.20000
AFIX    0
C10   1    0.313950    0.068682    0.124754    11.00000    0.01811    0.01601 =
        0.01652   -0.00414   -0.00091   -0.00078
C11   1    0.411732   -0.006834    0.145176    11.00000    0.01509    0.02340 =
        0.02323    0.00247    0.00152   -0.00199
AFIX   43
H11A  2    0.488929    0.007248    0.131290    11.00000   -1.20000
AFIX    0
C12   1    0.396188   -0.103039    0.185993    11.00000    0.01764    0.02159 =
        0.02215    0.00089   -0.00140    0.00092
AFIX   43
H12   2    0.462910   -0.151412    0.199774    11.00000   -1.20000
AFIX    0
C13   1    0.280672   -0.127134    0.206310    11.00000    0.01931    0.01711 =
        0.01695   -0.00217   -0.00076   -0.00072
C14   1    0.182105   -0.050864    0.186280    11.00000    0.01543    0.02147 =
        0.01944   -0.00286    0.00139   -0.00159
AFIX   43
H14A  2    0.104811   -0.065414    0.200004    11.00000   -1.20000
AFIX    0
C15   1    0.198671    0.046187    0.146158    11.00000    0.01542    0.01878 =
        0.01664   -0.00367   -0.00073    0.00136
AFIX   43
H15   2    0.132413    0.097174    0.133223    11.00000   -1.20000
AFIX    0
C16   1    0.259056   -0.236695    0.247397    11.00000    0.02035    0.01832 =
        0.01732   -0.00204   -0.00031    0.00002
O1    3    0.854020    0.025716   -0.009934    11.00000    0.01835    0.02107 =
        0.01994   -0.00396    0.00040    0.00094
O2    3    0.972020    0.140657    0.047727    11.00000    0.01573    0.02192 =
        0.02081   -0.00375   -0.00112    0.00084
O3    3    0.804289    0.499200    0.166244    11.00000    0.01611    0.02412 =
        0.02404   -0.00580   -0.00142   -0.00063
O4    3    0.602966    0.528920    0.171048    11.00000    0.01512    0.02312 =
        0.02450   -0.00732    0.00098    0.00092
O5    3    0.433112    0.147239    0.048807    11.00000    0.01454    0.02172 =
        0.01865   -0.00225    0.00095   -0.00233
O6    3    0.358569   -0.287721    0.269106    11.00000    0.02328    0.02498 =
        0.02385    0.00722   -0.00350   -0.00122
O7    3    0.155758   -0.276182    0.259253    11.00000    0.02043    0.02305 =
        0.02700    0.00406    0.00569   -0.00070
H4A   2    0.627049    0.599710    0.197967    11.00000    0.08444
H6A   2    0.338793   -0.361937    0.291953    11.00000    0.06468
H2A   2    1.032181    0.079103    0.033414    11.00000    0.06658
HKLF 4
END
;
data_global
_journal_date_recd_electronic     2016-05-14
_journal_date_accepted     2016-07-19
_journal_name_full     'Acta Crystallographica, Section E'
_journal_year     2016
_journal_volume     72
_journal_issue      8
_journal_page_first     1219
_journal_page_last     1222
_journal_paper_category     GO
_journal_paper_doi     10.1107/S2056989016011762
_journal_coeditor_code     SU5300
_publ_contact_author_name     'Dr Vadim A. Potaskalov'
_publ_contact_author_address
;
Department of General and Inorganic Chemistry,
National Technical University of Ukraine,
Kyiv Polytechnic Institute,
37 Prospect Peremogy, 03056 Kiev, Ukraine
;
_publ_contact_author_email     'potaskalov@xtf.kpi.ua'
_publ_contact_author_fax     ?
_publ_contact_author_phone     ?
_publ_section_title
;
Crystal structure of 5-[(4-carboxybenzyl)oxy]isophthalic acid
;
loop_
    _publ_author_name
    _publ_author_address
    ' Md. Serajul Haque Faizi'
;
Department of Chemistry, College of Science,
Sultan Qaboos University, PO Box
36 Al-Khod 123, Muscat, Sultanate of Oman
;
    'Musheer Ahmad'
;
Department of Applied Chemistry,
Aligarh Muslim University, 202 002 UP, India
;
    'Akram Ali'
;
National Taras Shevchenko University,
Department of Chemistry,
Volodymyrska str. 64, 01601 Kyiv, Ukraine
;
    'Vadim A. Potaskalov'
;
Department of General and Inorganic Chemistry,
National Technical University of Ukraine,
Kyiv Polytechnic Institute,
37 Prospect Peremogy, 03056 Kiev, Ukraine
;
_publ_section_synopsis
;
The title compound, 5-[(4-carboxybenzyl)oxy]isophthalic acid (CIA), is
non-planar with the two benzene rings being almost perpendicular to one
another, making a  87.78(7)\%. In the crystal, molecules are linked by three
pairs of O---H...O hydrogen bonds, forming undulating sheets parallel to the
<i>bc</i> plane and enclosing <i>R</i>~2~^2^(8) ring motifs.
;
