# Supplementary material for: Crystal structure of 5-[(4-carb­oxy­benz­yl)­oxy]isophthalic acid
Source: Acta Crystallogr E Crystallogr Commun. 2016 Jul 29;72(Pt 8):1219–22. doi: 10.1107/S2056989016011762 (PMC4971877; doi:10.1107/S2056989016011762)
Supplement: Supplementary file 2 [file e-72-01219-Isup2.hkl]

#
# h,k,l, Fc-squared, Fo-squared, sigma(Fo-squared) and status flag
#
data_I
_shelx_title ' 4feba in P b c a'
_shelx_refln_list_code          4
_shelx_F_calc_maximum      454.62
_exptl_crystal_F_000      1312.00
_reflns_d_resolution_high  0.8410
 
loop_
 _symmetry_equiv_pos_as_xyz
 'x, y, z'
 '-x+1/2, -y, z+1/2'
 'x+1/2, -y+1/2, -z'
 '-x, y+1/2, -z+1/2'
 '-x, -y, -z'
 'x-1/2, y, -z-1/2'
 '-x-1/2, y-1/2, z'
 'x, -y-1/2, z-1/2'
 
_cell_length_a    10.9982
_cell_length_b     9.2760
_cell_length_c    25.6614
_cell_angle_alpha  90.000
_cell_angle_beta   90.000
_cell_angle_gamma  90.000
 
_shelx_F_squared_multiplier     1.000
 
loop_
 _refln_index_h
 _refln_index_k
 _refln_index_l
 _refln_F_squared_calc
 _refln_F_squared_meas
 _refln_F_squared_sigma
 _refln_observed_status
   2   0   0    50405.14    47089.73   2908.71 o
   4   0   0    11766.11    11919.89    145.78 o
   6   0   0     3318.03     3313.38     63.37 o
   8   0   0     1853.84     1284.02     77.88 o
  10   0   0      171.48      133.32     39.22 o
  12   0   0       53.59      103.53     35.26 o
   2   1   0      157.55      154.26      6.88 o
   4   1   0      906.12      918.57     20.23 o
   6   1   0      252.61      275.47     13.08 o
   8   1   0      224.95      238.04     27.06 o
  10   1   0      113.18      132.80     22.22 o
  12   1   0       36.01       61.10     27.06 o
   0   2   0      193.89      214.22     21.12 o
   2   2   0      457.39      464.42     19.13 o
   4   2   0     5845.36     6135.26     63.92 o
   6   2   0      237.80      272.33     15.76 o
   8   2   0     1663.70     1543.87     46.60 o
  10   2   0    11265.80    11903.04    172.61 o
  12   2   0      222.10      145.79     37.06 o
   2   3   0     1623.97     1605.72     40.22 o
   4   3   0     4731.17     5215.60     97.80 o
   6   3   0      166.74      135.71     13.04 o
   8   3   0     1588.78     1638.45     50.35 o
  10   3   0        6.59       -0.96      9.80 o
  12   3   0        0.41        5.12     14.13 o
   2   4   0     8587.74     8298.91    136.76 o
   4   4   0      611.23      528.99     25.19 o
   6   4   0        9.59        2.62      6.34 o
   8   4   0       27.31       19.59      8.10 o
  10   4   0      220.76      160.04     25.98 o
  12   4   0       64.16       48.86     18.25 o
   2   5   0     2254.81     2377.76     97.31 o
   4   5   0     4160.15     4450.04     91.10 o
   6   5   0     2657.77     2733.64     62.82 o
   8   5   0      106.42      118.59     14.80 o
  10   5   0      206.75      181.37     26.97 o
   0   6   0     9191.87     9882.21    193.88 o
   2   6   0      419.03      404.76     60.63 o
   4   6   0       38.10       23.16     14.60 o
   6   6   0       16.22        2.59      9.14 o
   8   6   0     1159.99     1182.81     52.33 o
  10   6   0        0.22       27.84     18.98 o
   2   7   0      616.15      620.92     46.11 o
   4   7   0      182.88      213.41     32.62 o
   6   7   0      488.57      557.17     38.41 o
   8   7   0      354.29      380.94     36.05 o
  10   7   0       22.94        2.39     17.10 o
   0   8   0      428.46      364.86     43.26 o
   2   8   0       96.12       86.95     20.08 o
   4   8   0      284.94      278.22     39.28 o
   6   8   0       36.73       56.79     19.70 o
   8   8   0      685.42      684.07     90.33 o
   2   9   0      309.40      329.48     47.61 o
   4   9   0     5938.32     6835.11    182.85 o
   6   9   0      437.64      429.90     51.13 o
   0  10   0        2.14       10.98     18.00 o
   2  10   0      124.93      164.35     28.57 o
   4  10   0       86.29      134.37     33.05 o
   1   1   1     1261.00     1192.13     19.99 o
   2   1   1     8107.08     7995.50     59.47 o
   3   1   1      866.06      796.74     13.00 o
   4   1   1     7057.21     7304.18     49.52 o
   5   1   1      189.96      202.42      8.12 o
   6   1   1      482.77      470.67     11.25 o
   7   1   1     2271.65     2283.07     30.31 o
   8   1   1     1321.71     1284.48     32.15 o
   9   1   1      106.49      103.17     12.29 o
  10   1   1        8.30       18.18      7.12 o
  11   1   1      255.12      220.34     23.01 o
  12   1   1       62.55       46.06     26.78 o
  13   1   1       58.37       74.42     16.64 o
   0   2   1      181.14      115.18      9.50 o
   1   2   1      132.04      125.33      7.90 o
   2   2   1     1014.53      995.43     17.50 o
   3   2   1     1825.26     1735.58     22.29 o
   4   2   1     1676.84     1634.10     20.21 o
   5   2   1      483.73      425.67     10.97 o
   6   2   1     1005.25     1013.11     16.64 o
   7   2   1     1002.85      981.27     20.89 o
   8   2   1       69.91       46.62      7.46 o
   9   2   1     6261.07     6795.99     81.50 o
  10   2   1      608.79      594.32     31.19 o
  11   2   1      494.88      445.37     36.91 o
  12   2   1        3.53        9.27      9.42 o
   1   3   1     1573.08     1452.90     24.41 o
   2   3   1      527.11      543.11     16.34 o
   3   3   1     6624.56     6815.67     61.98 o
   4   3   1     4316.29     4864.96     48.66 o
   5   3   1      701.70      702.03     14.91 o
   6   3   1     4864.05     5484.38     49.97 o
   7   3   1       18.63       17.03      4.97 o
   8   3   1      237.45      195.56     12.37 o
   9   3   1      223.42      232.30     16.59 o
  10   3   1      351.90      284.01     20.52 o
  11   3   1      231.98      207.87     28.78 o
  12   3   1        2.04       15.17      9.83 o
   0   4   1     1670.06     1622.63     44.29 o
   1   4   1      773.56      668.23     18.72 o
   2   4   1       27.03       15.33      6.35 o
   3   4   1     2756.61     2978.89     42.08 o
   4   4   1     1379.16     1475.90     29.31 o
   5   4   1     1010.49     1023.83     22.16 o
   6   4   1     1266.86     1282.74     23.22 o
   7   4   1      183.89      202.46     13.45 o
   8   4   1       37.97       24.85      5.94 o
   9   4   1      266.74      224.88     16.53 o
  10   4   1      496.29      506.19     30.08 o
  11   4   1      437.87      488.25     31.67 o
  12   4   1       53.19       38.33     13.21 o
   1   5   1      212.47      220.82     23.82 o
   2   5   1      201.56      206.67     15.18 o
   3   5   1       89.87       77.58     11.23 o
   4   5   1     1382.71     1449.07     33.63 o
   5   5   1      442.90      398.14     18.72 o
   6   5   1      252.43      243.55     14.16 o
   7   5   1        0.87       -4.34      4.67 o
   8   5   1        6.11        0.02      4.87 o
   9   5   1        0.07       -0.50      5.76 o
  10   5   1      523.80      551.32     54.05 o
  11   5   1        7.36       11.48     10.11 o
   0   6   1     2744.46     2612.98     74.12 o
   1   6   1      171.59      170.79     14.53 o
   2   6   1      201.92      158.62     25.94 o
   3   6   1      552.01      485.41     25.76 o
   4   6   1     1830.50     1833.34     44.28 o
   5   6   1        0.09        1.01      6.10 o
   6   6   1      182.98      171.37     16.44 o
   7   6   1      112.56       94.45     11.54 o
   8   6   1      247.91      235.19     18.32 o
   9   6   1        0.38       -0.62      7.46 o
  10   6   1       15.75       20.39     12.07 o
   1   7   1       11.93       17.35      9.38 o
   2   7   1      472.73      490.06     38.87 o
   3   7   1       62.76       66.42     18.94 o
   4   7   1      277.14      278.50     25.92 o
   5   7   1      794.19      734.18     28.31 o
   6   7   1       28.63       28.64      8.18 o
   7   7   1      346.64      328.40     25.43 o
   8   7   1      109.44      111.11     14.22 o
   9   7   1       39.10       36.14     13.90 o
  10   7   1       94.58      101.83     19.74 o
   0   8   1       74.52       85.97     18.49 o
   1   8   1        0.58        3.03      8.17 o
   2   8   1      245.88      236.01     22.80 o
   3   8   1        0.78       -5.41      7.49 o
   4   8   1      220.96      203.17     24.04 o
   5   8   1       32.48        3.39     16.39 o
   6   8   1     1990.28     2108.40     64.52 o
   7   8   1      166.11      151.69     22.18 o
   8   8   1      193.15      173.73     49.84 o
   1   9   1        5.49        6.28      7.68 o
   2   9   1       56.27       68.75     13.20 o
   3   9   1        5.56        6.59      9.38 o
   4   9   1       47.41       45.13     16.57 o
   5   9   1      244.47      239.25     26.74 o
   6   9   1       81.00       55.96     13.84 o
   7   9   1      641.76      625.28     50.80 o
   0  10   1       44.11       37.66     17.20 o
   1  10   1      418.68      465.57     31.70 o
   2  10   1      827.50      920.07     40.73 o
   3  10   1      776.01      875.29     41.32 o
   4  10   1      961.69     1094.18     55.61 o
   5  10   1      656.88      731.48     42.24 o
   1   0   2     3787.46     3977.39     91.55 o
   2   0   2    24197.39    23997.03    258.59 o
   3   0   2       35.14       31.92     10.67 o
   4   0   2     1431.44     1492.47     23.55 o
   5   0   2      877.44      917.02     19.57 o
   6   0   2       18.17        7.52      3.88 o
   7   0   2       48.43       40.91      8.40 o
   8   0   2        0.67        2.83      8.00 o
   9   0   2     1631.23     1702.69     52.06 o
  10   0   2     3409.18     3496.37     94.66 o
  11   0   2      285.10      333.46     40.06 o
  12   0   2      113.24      135.31     31.28 o
  13   0   2      498.69      540.02     63.20 o
   1   1   2     5766.80     5569.51    113.39 o
   2   1   2     4714.87     4477.43     46.33 o
   3   1   2      748.00      752.33     12.59 o
   4   1   2        1.24       -0.88      2.72 o
   5   1   2       24.27       28.14      4.11 o
   6   1   2      743.75      846.59     16.48 o
   7   1   2        0.18        0.25      3.47 o
   8   1   2      839.62      841.30     23.01 o
   9   1   2     5026.18     5340.80     69.46 o
  10   1   2     1192.26     1264.86     60.13 o
  11   1   2      313.04      279.51     22.90 o
  12   1   2      154.00      173.41     23.97 o
   0   2   2      835.62      694.45     17.91 o
   1   2   2     3651.28     3799.87     46.83 o
   2   2   2     1068.12      971.18     18.66 o
   3   2   2      452.05      421.38     10.93 o
   4   2   2     5415.04     5908.83     44.08 o
   5   2   2      964.42     1048.13     15.99 o
   6   2   2     3023.60     3213.63     31.79 o
   7   2   2      179.87      157.97      9.33 o
   8   2   2     3477.18     3609.09     51.71 o
   9   2   2      180.12      164.47     16.76 o
  10   2   2     3268.55     3231.75     65.94 o
  11   2   2      321.44      322.21     28.54 o
  12   2   2      135.03      112.48     19.51 o
   1   3   2     2392.18     2243.54     30.80 o
   2   3   2     2047.87     2149.72     30.44 o
   3   3   2     1819.83     1829.51     30.86 o
   4   3   2      496.82      505.93     16.35 o
   5   3   2     3162.33     3604.03     34.96 o
   6   3   2       91.31       91.72      7.58 o
   7   3   2       45.22       44.33      6.88 o
   8   3   2      446.37      463.94     17.32 o
   9   3   2      225.24      191.00     17.24 o
  10   3   2        6.10        3.48      6.09 o
  11   3   2      115.50      107.01     16.95 o
  12   3   2        9.66       12.82      9.39 o
   0   4   2    24037.17    24469.72    244.97 o
   1   4   2     2712.97     2759.35     42.49 o
   2   4   2        0.13        0.76      4.92 o
   3   4   2      154.07      140.28     11.29 o
   4   4   2      539.27      517.75     19.64 o
   5   4   2      420.21      455.66     17.85 o
   6   4   2      364.24      388.62     16.06 o
   7   4   2      128.67      119.14     10.50 o
   8   4   2        0.07        1.51      5.07 o
   9   4   2      674.10      661.29     27.25 o
  10   4   2      359.04      349.14     23.03 o
  11   4   2      211.62      223.38     23.81 o
  12   4   2       61.68       67.07     20.99 o
   1   5   2      591.46      579.68     23.58 o
   2   5   2     1014.34      989.97     27.37 o
   3   5   2      222.08      212.53     14.53 o
   4   5   2     1244.29     1178.57     30.26 o
   5   5   2     1127.15     1087.24     28.00 o
   6   5   2     1151.96     1116.84     25.43 o
   7   5   2       97.97       60.45      9.40 o
   8   5   2        0.22        6.12      5.76 o
   9   5   2       82.60       56.64      9.75 o
  10   5   2       83.26       89.34     12.21 o
  11   5   2       90.19      112.79     17.54 o
   0   6   2     7042.20     7268.60    155.68 o
   1   6   2     2890.08     3006.26     53.73 o
   2   6   2       82.64       87.98     11.85 o
   3   6   2      431.47      425.64     20.66 o
   4   6   2        0.07       -0.26      5.65 o
   5   6   2        2.01        4.50      6.15 o
   6   6   2        2.86       -0.19      5.39 o
   7   6   2      442.24      423.72     22.26 o
   8   6   2       65.76       45.11     10.67 o
   9   6   2      143.20      119.15     14.94 o
  10   6   2     1281.92     1284.96     53.71 o
   1   7   2      589.08      639.21     28.34 o
   2   7   2       11.58       13.28      8.32 o
   3   7   2      197.05      200.17     22.01 o
   4   7   2      633.72      640.72     31.29 o
   5   7   2      250.52      246.55     22.39 o
   6   7   2        0.00       -0.64      6.13 o
   7   7   2        0.02       -3.59      6.30 o
   8   7   2      337.26      412.44     27.08 o
   9   7   2      589.74      545.98     34.67 o
  10   7   2      119.30       78.94     17.92 o
   0   8   2      253.69      235.21     26.05 o
   1   8   2      381.07      352.40     22.85 o
   2   8   2      904.79      892.58     37.91 o
   3   8   2      614.30      618.80     33.38 o
   4   8   2     1114.16     1137.92     45.87 o
   5   8   2     2222.17     2450.62     68.82 o
   6   8   2      982.35      958.94     43.84 o
   7   8   2     1672.86     1824.97     74.99 o
   8   8   2        1.88        2.25     12.65 o
   1   9   2      341.40      364.06     24.94 o
   2   9   2       16.92       25.79     10.49 o
   3   9   2      371.42      325.41     27.96 o
   4   9   2      336.25      400.32     30.56 o
   5   9   2      117.15      113.42     19.73 o
   6   9   2     1004.14     1025.34     48.96 o
   7   9   2       16.37       24.20     15.59 o
   0  10   2       19.26       19.14     15.46 o
   1  10   2      440.83      460.92     31.76 o
   2  10   2      396.70      405.25     30.46 o
   3  10   2      228.94      259.18     23.90 o
   4  10   2      435.95      508.64     41.15 o
   5  10   2      332.74      302.13     28.58 o
   1   1   3     1325.07     1317.41     16.57 o
   2   1   3     3831.62     3626.78     44.42 o
   3   1   3       58.51       85.80      5.85 o
   4   1   3       95.72       93.32      6.33 o
   5   1   3      136.43      137.19      8.00 o
   6   1   3     1006.54     1095.67     18.43 o
   7   1   3      829.91      829.28     17.12 o
   8   1   3      238.85      232.39     13.81 o
   9   1   3       55.23       41.78      9.83 o
  10   1   3      734.11      768.32     32.39 o
  11   1   3      332.15      329.73     28.44 o
  12   1   3      175.40      157.98     20.27 o
   0   2   3    24032.26    23730.39    410.02 o
   1   2   3     2079.78     2032.57     24.46 o
   2   2   3      404.10      392.04      9.48 o
   3   2   3     1112.67     1076.62     18.54 o
   4   2   3     1751.92     1900.20     27.06 o
   5   2   3     1219.58     1352.29     23.17 o
   6   2   3      273.51      285.45     12.53 o
   7   2   3     1864.20     1995.15     32.08 o
   8   2   3       22.17       17.96      5.71 o
   9   2   3     1301.79     1230.07     34.53 o
  10   2   3       54.86       74.32     12.52 o
  11   2   3       13.50       26.29      8.15 o
  12   2   3       20.85       10.85      8.70 o
   1   3   3      588.31      591.59     13.32 o
   2   3   3     2512.94     2438.84     29.52 o
   3   3   3      351.70      395.22     14.48 o
   4   3   3      731.17      656.61     16.30 o
   5   3   3       51.12       67.95      6.85 o
   6   3   3      127.99      116.37      8.98 o
   7   3   3       28.78       22.80      5.72 o
   8   3   3      711.59      726.92     21.79 o
   9   3   3     2415.01     2384.42     48.64 o
  10   3   3      477.91      483.65     28.93 o
  11   3   3        7.20        6.07      7.25 o
  12   3   3        0.99        3.20      8.38 o
   0   4   3     1524.53     1631.73     41.83 o
   1   4   3      361.11      322.79     13.80 o
   2   4   3     1226.37     1220.96     24.47 o
   3   4   3     1007.45     1040.26     25.06 o
   4   4   3     2685.25     2791.55     44.80 o
   5   4   3     1343.36     1268.19     25.76 o
   6   4   3     1117.28     1089.20     28.25 o
   7   4   3      664.39      721.10     21.08 o
   8   4   3       88.98       91.49     11.02 o
   9   4   3       21.20       21.46      6.55 o
  10   4   3      202.02      190.15     17.71 o
  11   4   3        1.44       17.40     12.57 o
  12   4   3       65.57       75.22     14.96 o
   1   5   3      202.94      190.95     13.35 o
   2   5   3       49.54       40.89      6.99 o
   3   5   3      501.14      444.95     19.08 o
   4   5   3      102.61      110.98     11.63 o
   5   5   3      359.54      320.47     19.21 o
   6   5   3      351.49      380.27     17.98 o
   7   5   3       44.14       28.15      6.55 o
   8   5   3      200.38      173.19     15.31 o
   9   5   3      144.91      135.47     14.32 o
  10   5   3      153.81       87.64     13.79 o
  11   5   3        0.41        3.21     10.75 o
   0   6   3     6358.15     6720.47    121.68 o
   1   6   3      411.01      450.60     20.89 o
   2   6   3      200.83      172.95     14.57 o
   3   6   3     1415.14     1472.34     35.24 o
   4   6   3     1446.97     1425.30     35.66 o
   5   6   3      996.94     1026.78     31.37 o
   6   6   3       15.25        7.18      5.76 o
   7   6   3       76.23       47.06      9.08 o
   8   6   3      259.73      210.39     19.32 o
   9   6   3      402.34      364.62     26.10 o
  10   6   3      276.16      210.37     23.18 o
   1   7   3      230.84      204.45     18.41 o
   2   7   3      311.81      293.19     21.29 o
   3   7   3        0.00       -0.97      7.18 o
   4   7   3      321.70      305.83     23.73 o
   5   7   3      621.68      585.37     31.07 o
   6   7   3     1160.75     1184.74     36.95 o
   7   7   3      152.50      159.15     16.54 o
   8   7   3       24.82       31.27     10.97 o
   9   7   3       42.04       40.36     11.70 o
  10   7   3        2.08        4.49     11.67 o
   0   8   3     1555.67     1606.84     64.90 o
   1   8   3      557.19      490.14     30.86 o
   2   8   3        1.80       -6.46      7.38 o
   3   8   3      325.55      333.02     33.13 o
   4   8   3      123.29      121.45     22.02 o
   5   8   3      549.80      542.27     36.28 o
   6   8   3      215.61      206.09     21.79 o
   7   8   3      321.20      313.73     30.62 o
   8   8   3        9.20       10.48     10.86 o
   1   9   3     1171.63     1330.81     40.31 o
   2   9   3      526.51      558.24     34.27 o
   3   9   3     1571.63     1664.17     52.67 o
   4   9   3      472.20      528.60     41.33 o
   5   9   3       20.56       28.83     14.66 o
   6   9   3      766.85      842.94     57.21 o
   7   9   3      193.18      226.70     32.45 o
   0  10   3      366.54      452.36     45.13 o
   1  10   3        3.45       16.55     10.86 o
   2  10   3      450.50      509.11     33.18 o
   3  10   3        2.93       18.39     16.09 o
   4  10   3      280.39      284.54     27.30 o
   5  10   3      297.65      298.92     28.63 o
   0   0   4       16.41       24.10      6.31 o
   1   0   4     6018.08     6121.49     97.27 o
   2   0   4      295.29      269.59     15.69 o
   3   0   4      460.36      474.38     15.66 o
   4   0   4     5695.60     6093.96     70.87 o
   5   0   4     7387.88     8065.81     91.76 o
   6   0   4      652.24      550.40     20.92 o
   7   0   4        0.10        6.15      6.25 o
   8   0   4    12782.73    13516.28    149.74 o
   9   0   4     2356.41     2363.04     74.41 o
  10   0   4    10656.83    11555.85    200.92 o
  11   0   4      347.54      324.48     38.65 o
  12   0   4       10.06       21.98     11.10 o
   1   1   4     8798.84     8426.59    151.82 o
   2   1   4      908.09      937.87     17.83 o
   3   1   4      329.63      390.87      9.89 o
   4   1   4     1533.61     1569.18     21.90 o
   5   1   4     1484.78     1490.94     22.26 o
   6   1   4      196.15      196.86     10.01 o
   7   1   4      919.14      997.01     20.77 o
   8   1   4      596.00      565.98     19.21 o
   9   1   4     1606.50     1605.45     43.32 o
  10   1   4      657.33      679.16     31.94 o
  11   1   4      139.40      147.67     19.66 o
  12   1   4       14.53       29.85      8.98 o
   0   2   4    31557.95    32733.95    344.65 o
   1   2   4     3373.37     3664.13     36.58 o
   2   2   4     6900.61     6761.53     49.37 o
   3   2   4      401.60      373.10     11.83 o
   4   2   4       12.66       16.90      4.37 o
   5   2   4     4094.23     4624.96     45.30 o
   6   2   4        0.62       -0.32      3.70 o
   7   2   4       79.44       72.67      7.66 o
   8   2   4       62.53       51.41      8.89 o
   9   2   4       24.13       29.86      8.71 o
  10   2   4      588.78      557.06     30.59 o
  11   2   4      558.71      609.74     33.36 o
  12   2   4       47.62       47.84     12.85 o
   1   3   4       77.81       87.42      6.30 o
   2   3   4      961.88      847.22     16.07 o
   3   3   4     1806.97     1942.42     27.58 o
   4   3   4      327.00      316.29     13.95 o
   5   3   4     1623.17     1581.10     29.25 o
   6   3   4        5.61       -0.66      3.87 o
   7   3   4      376.95      372.54     16.05 o
   8   3   4       57.47       56.18      9.95 o
   9   3   4     1527.24     1540.65     35.92 o
  10   3   4      619.71      663.77     32.51 o
  11   3   4       13.17        6.73      7.91 o
  12   3   4       79.20       37.00     12.47 o
   0   4   4      536.02      477.35     28.60 o
   1   4   4     8608.55     9432.17     79.62 o
   2   4   4     1443.39     1380.61     23.98 o
   3   4   4       62.55       36.41     12.63 o
   4   4   4      604.74      609.01     16.91 o
   5   4   4     1976.30     2149.60     34.39 o
   6   4   4     1635.35     1633.36     31.54 o
   7   4   4        3.44        1.87      5.00 o
   8   4   4      460.75      439.39     21.41 o
   9   4   4      418.70      389.65     21.43 o
  10   4   4     1764.21     1706.49     48.50 o
  11   4   4     1439.47     1499.72     47.59 o
  12   4   4      581.42      686.75     43.17 o
   1   5   4       80.28       78.76      8.97 o
   2   5   4       81.34       67.43      7.82 o
   3   5   4     1909.89     1946.15     38.00 o
   4   5   4     1202.28     1073.62     48.81 o
   5   5   4      326.02      366.98     20.52 o
   6   5   4      225.56      225.77     13.52 o
   7   5   4      590.74      611.20     23.73 o
   8   5   4       68.77       82.29     12.49 o
   9   5   4      706.41      658.46     28.51 o
  10   5   4       17.13       11.74      8.91 o
  11   5   4       16.65       34.48     15.21 o
   0   6   4     2132.40     2063.66     67.40 o
   1   6   4     1031.00      999.77     27.77 o
   2   6   4      229.92      192.86     15.36 o
   3   6   4       53.69       49.76      8.70 o
   4   6   4       25.32       12.13      6.60 o
   5   6   4      430.93      440.03     22.38 o
   6   6   4       67.58       60.83     10.12 o
   7   6   4        6.67        5.63      7.31 o
   8   6   4       17.35        8.03      7.94 o
   9   6   4     1282.73     1318.91     41.86 o
  10   6   4       14.53        8.22      8.43 o
   1   7   4      689.34      675.15     26.74 o
   2   7   4       75.33       62.64     11.29 o
   3   7   4       65.87       48.35     11.02 o
   4   7   4       99.54       92.42     14.04 o
   5   7   4      463.58      457.15     28.43 o
   6   7   4      951.87     1015.06     31.19 o
   7   7   4      142.67      115.62     17.09 o
   8   7   4      172.39      181.62     21.13 o
   9   7   4      458.65      457.61     32.83 o
   0   8   4     1812.58     1874.74     69.45 o
   1   8   4      183.68      187.75     19.17 o
   2   8   4      269.17      294.62     22.66 o
   3   8   4      192.10      225.53     22.20 o
   4   8   4       36.61       14.82      8.85 o
   5   8   4      581.44      598.22     34.08 o
   6   8   4       54.06       61.76     11.71 o
   7   8   4      123.07      123.76     17.78 o
   8   8   4       11.69       10.69      9.72 o
   1   9   4        2.25        5.30      9.04 o
   2   9   4      733.17      783.25     36.43 o
   3   9   4      988.64     1016.10     50.65 o
   4   9   4      979.84      991.19     41.39 o
   5   9   4      171.85      193.31     22.46 o
   6   9   4       90.23       65.81     19.80 o
   7   9   4       38.25       13.80     14.78 o
   0  10   4        8.20       17.24     14.76 o
   1  10   4        2.23        7.92     10.36 o
   2  10   4      262.26      251.72     24.09 o
   3  10   4      572.73      664.83     41.61 o
   4  10   4      174.40      190.15     22.78 o
   5  10   4      940.83     1140.32     47.57 o
   1   1   5     2258.88     2189.18     26.56 o
   2   1   5     1819.56     1771.31     20.97 o
   3   1   5     2980.99     2844.38     38.27 o
   4   1   5     1132.48     1096.90     19.69 o
   5   1   5      247.90      252.51     10.21 o
   6   1   5     5123.54     5662.57     53.37 o
   7   1   5     1429.03     1475.92     25.69 o
   8   1   5      504.41      447.16     17.72 o
   9   1   5      163.13      142.47     16.27 o
  10   1   5       10.75        6.45      7.19 o
  11   1   5       17.48       21.57      8.40 o
  12   1   5       40.96       46.32     10.50 o
   0   2   5    54841.98    55435.14    566.10 o
   1   2   5    50985.62    51809.12    378.33 o
   2   2   5     3650.10     3564.40     32.49 o
   3   2   5      688.65      564.79     12.37 o
   4   2   5      283.24      270.22     11.38 o
   5   2   5     2866.56     3083.61     36.75 o
   6   2   5      308.95      332.10     12.73 o
   7   2   5      200.62      194.67     11.31 o
   8   2   5        0.88        9.47      5.71 o
   9   2   5       41.92       40.81      8.61 o
  10   2   5     1822.05     1807.28     49.28 o
  11   2   5        4.70        0.79      9.08 o
  12   2   5        2.20        0.24      7.57 o
   1   3   5     6635.49     6955.69     59.47 o
   2   3   5     3309.61     3243.69     32.94 o
   3   3   5     1719.44     1820.02     24.44 o
   4   3   5     6095.10     6510.66     62.34 o
   5   3   5     1002.28      858.14     23.11 o
   6   3   5       19.95       21.39      6.21 o
   7   3   5      111.72       85.23      8.36 o
   8   3   5      220.15      216.45     15.73 o
   9   3   5       18.46       12.13      7.85 o
  10   3   5        8.51        8.58      7.24 o
  11   3   5        2.29        3.84     10.18 o
  12   3   5        2.99       28.28     10.13 o
   0   4   5    25398.80    27863.51    318.05 o
   1   4   5        0.01        0.04      3.52 o
   2   4   5        0.11        6.78      5.54 o
   3   4   5      415.10      393.35     13.14 o
   4   4   5      622.64      581.20     16.65 o
   5   4   5      449.06      452.99     16.28 o
   6   4   5      402.84      418.06     16.10 o
   7   4   5      125.15      114.53     12.64 o
   8   4   5       35.79       41.66      8.51 o
   9   4   5       28.69       11.33      9.10 o
  10   4   5      729.12      757.87     35.18 o
  11   4   5      349.62      324.59     26.76 o
   1   5   5      312.31      270.48     11.55 o
   2   5   5      808.09      862.21     19.48 o
   3   5   5      480.79      451.30     17.68 o
   4   5   5     3876.13     4220.32     68.42 o
   5   5   5        5.71        5.84      5.04 o
   6   5   5      319.90      354.02     16.90 o
   7   5   5        5.69       14.13      6.58 o
   8   5   5        5.96        3.10      5.89 o
   9   5   5      499.03      434.26     24.62 o
  10   5   5      338.51      356.40     28.73 o
  11   5   5        1.23        3.80     10.64 o
   0   6   5      963.91      939.68     40.54 o
   1   6   5     1068.87     1043.44     33.23 o
   2   6   5      666.11      589.16     22.52 o
   3   6   5      129.74      101.95     12.01 o
   4   6   5        9.42        6.72      6.70 o
   5   6   5      295.44      278.98     19.64 o
   6   6   5      202.88      209.33     16.10 o
   7   6   5       83.48       91.33     12.84 o
   8   6   5       38.70       52.87     10.48 o
   9   6   5        8.16       11.82      8.13 o
  10   6   5      234.30      229.79     24.23 o
   1   7   5        9.83        7.52      6.53 o
   2   7   5       61.75       48.07      9.46 o
   3   7   5      862.50      878.13     28.68 o
   4   7   5      588.02      574.24     27.67 o
   5   7   5     2597.58     2738.68     62.62 o
   6   7   5     1807.17     1936.79     52.66 o
   7   7   5      612.63      567.56     33.93 o
   8   7   5      112.25       76.12     14.85 o
   9   7   5        4.79       11.76      9.39 o
   0   8   5       48.28       53.56     18.54 o
   1   8   5       47.88       59.21     13.43 o
   2   8   5       12.45        7.25      7.62 o
   3   8   5       11.89        9.82      7.70 o
   4   8   5     1676.24     1720.53     46.54 o
   5   8   5      224.62      240.55     20.97 o
   6   8   5       98.00       98.14     15.88 o
   7   8   5      387.51      426.72     31.70 o
   8   8   5      442.76      523.69     35.47 o
   1   9   5       39.57        8.67     11.65 o
   2   9   5        6.70       12.79      8.62 o
   3   9   5      330.19      359.23     29.32 o
   4   9   5      557.61      557.75     34.73 o
   5   9   5      110.90      104.29     16.67 o
   6   9   5       32.29       42.11     18.36 o
   7   9   5       26.52       22.92     16.64 o
   0  10   5      207.54      188.03     30.03 o
   1  10   5      411.52      438.82     31.55 o
   2  10   5      105.90      143.88     33.20 o
   3  10   5        7.42        1.80     13.02 o
   4  10   5      340.95      362.47     30.75 o
   5  10   5       85.90       69.04     21.71 o
   0   0   6      129.86      122.81     17.07 o
   1   0   6     2071.09     1959.27     49.70 o
   2   0   6       46.75       42.24      9.80 o
   3   0   6      953.34      834.28     21.89 o
   4   0   6     8582.75     9161.86     84.85 o
   5   0   6     2368.03     2481.59     42.61 o
   6   0   6       21.18       10.03      6.67 o
   7   0   6       36.00       38.38      9.13 o
   8   0   6       61.89       33.51     10.36 o
   9   0   6     4499.89     4807.44    113.34 o
  10   0   6     8556.88     8995.90    172.61 o
  11   0   6      212.92      210.93     29.33 o
  12   0   6      502.45      468.25     44.62 o
   1   1   6      237.53      215.29      8.46 o
   2   1   6      296.94      272.83      9.33 o
   3   1   6       57.74       37.08      5.12 o
   4   1   6     3653.12     4062.12     39.62 o
   5   1   6     2899.26     3425.25     37.88 o
   6   1   6      180.78      187.17      9.92 o
   7   1   6       76.59       77.62      8.70 o
   8   1   6       57.91       61.85      9.20 o
   9   1   6      514.34      529.08     28.71 o
  10   1   6       46.59       58.80     10.81 o
  11   1   6       72.12       69.49     12.58 o
  12   1   6       49.25       63.48     11.84 o
   0   2   6   206683.36   184271.27   2009.25 o
   1   2   6      675.45      684.99     17.61 o
   2   2   6    16781.38    17377.45    120.72 o
   3   2   6      160.62      155.54      7.06 o
   4   2   6     3828.64     3994.79     45.75 o
   5   2   6     1121.32     1043.38     20.03 o
   6   2   6      597.76      532.51     15.06 o
   7   2   6       96.37      115.37     10.23 o
   8   2   6      369.64      382.14     17.76 o
   9   2   6     2061.86     1998.97     44.82 o
  10   2   6        0.66       -8.31      5.54 o
  11   2   6       25.62       10.74      7.64 o
  12   2   6        1.00        2.09      7.93 o
   1   3   6     1464.69     1345.09     22.60 o
   2   3   6      647.25      682.85     13.29 o
   3   3   6       39.71       54.18      5.84 o
   4   3   6     2066.55     2322.02     34.70 o
   5   3   6      274.27      304.78     13.77 o
   6   3   6      932.30      926.86     22.60 o
   7   3   6       42.19       56.28      8.25 o
   8   3   6      261.01      221.42     15.95 o
   9   3   6      380.70      341.82     21.85 o
  10   3   6       56.55       27.57      9.50 o
  11   3   6       28.41        3.87      8.19 o
  12   3   6        9.95       19.02      8.60 o
   0   4   6     1980.58     2100.54     51.52 o
   1   4   6      829.81      896.91     23.14 o
   2   4   6        1.71       -1.71      2.77 o
   3   4   6      173.72      149.80      9.10 o
   4   4   6       84.42       91.04      8.20 o
   5   4   6      678.40      696.47     21.47 o
   6   4   6      177.62      190.38     12.63 o
   7   4   6      222.47      175.20     16.37 o
   8   4   6     2195.00     2331.43     71.44 o
   9   4   6     2028.78     2207.45     52.35 o
  10   4   6     1827.36     1929.67     57.46 o
  11   4   6      136.06      152.59     18.94 o
   1   5   6      256.28      266.02     16.13 o
   2   5   6     1035.22      989.70     20.71 o
   3   5   6        0.30       -3.52      4.93 o
   4   5   6      438.38      429.62     17.97 o
   5   5   6     1480.27     1471.82     35.37 o
   6   5   6      497.42      477.49     20.68 o
   7   5   6       34.93       23.20      7.54 o
   8   5   6       48.95       67.19     11.72 o
   9   5   6      266.75      235.01     23.89 o
  10   5   6       13.35       16.24      9.75 o
  11   5   6        8.79       -3.82      9.83 o
   0   6   6      753.57      669.78     35.02 o
   1   6   6      329.44      300.25     18.87 o
   2   6   6      832.47      760.82     24.82 o
   3   6   6        2.34       -0.50      5.73 o
   4   6   6       13.07        1.50      8.01 o
   5   6   6      478.93      412.77     22.72 o
   6   6   6        6.15        9.03      8.92 o
   7   6   6      772.24      756.91     30.72 o
   8   6   6      101.36       58.52     11.73 o
   9   6   6      379.95      370.98     26.18 o
  10   6   6       54.59       72.27     14.12 o
   1   7   6      611.01      679.88     28.35 o
   2   7   6      897.16      880.86     28.85 o
   3   7   6      532.93      513.82     24.52 o
   4   7   6     1154.84     1196.42     36.49 o
   5   7   6       13.33        9.37      9.85 o
   6   7   6      823.03      767.32     35.33 o
   7   7   6       58.56       52.09     13.36 o
   8   7   6      115.76      101.23     16.66 o
   9   7   6        3.43       -7.11      8.63 o
   0   8   6     1766.14     1852.20    116.16 o
   1   8   6      367.66      373.96     25.44 o
   2   8   6        8.29       15.40      7.33 o
   3   8   6     1262.59     1289.17     49.89 o
   4   8   6      241.56      233.00     20.75 o
   5   8   6      278.96      245.89     21.32 o
   6   8   6       19.08       18.67      8.85 o
   7   8   6        0.13        8.86      9.24 o
   8   8   6       61.59       46.96     12.72 o
   1   9   6        6.13       21.02     10.75 o
   2   9   6       77.71       73.34     19.25 o
   3   9   6      138.00      145.41     18.87 o
   4   9   6      362.66      397.96     27.96 o
   5   9   6      562.48      655.46     54.87 o
   6   9   6      472.81      509.94     40.94 o
   7   9   6       12.46        9.74     11.25 o
   0  10   6       74.12       96.29     23.26 o
   1  10   6      203.14      190.51     21.62 o
   2  10   6        5.75        7.01      9.18 o
   3  10   6        8.81       13.93     12.03 o
   4  10   6       51.54       45.79     12.38 o
   1   1   7     1866.18     1846.12     23.98 o
   2   1   7        0.34       -0.11      2.55 o
   3   1   7     6380.72     6548.87     60.64 o
   4   1   7    17143.21    19013.62    141.54 o
   5   1   7       91.11      107.86      7.13 o
   6   1   7     1475.19     1555.60     24.47 o
   7   1   7       59.92       43.99      7.50 o
   8   1   7     1584.32     1625.26     34.85 o
   9   1   7       24.57       13.95      6.68 o
  10   1   7     1668.53     1741.37     48.77 o
  11   1   7      732.00      707.46     35.95 o
  12   1   7        7.05       22.29      8.63 o
   0   2   7    16958.78    17087.36    171.09 o
   1   2   7     4058.85     4281.87     44.41 o
   2   2   7     3988.60     3823.48     35.70 o
   3   2   7     1566.49     1785.61     19.81 o
   4   2   7      838.23      875.61     16.07 o
   5   2   7      300.46      327.09     12.45 o
   6   2   7      570.40      536.41     16.09 o
   7   2   7      431.54      453.80     17.74 o
   8   2   7       19.82       18.66      6.73 o
   9   2   7       11.82       10.41      6.59 o
  10   2   7     1127.55     1122.02     38.82 o
  11   2   7      751.39      733.19     36.97 o
  12   2   7       43.34       55.28     14.53 o
   1   3   7     2531.85     2538.26     37.22 o
   2   3   7      268.36      244.77      8.87 o
   3   3   7      353.79      346.55     16.00 o
   4   3   7      167.18      176.46      9.44 o
   5   3   7        0.15        4.12      4.08 o
   6   3   7     1831.35     1777.05     38.13 o
   7   3   7      875.72      837.62     23.95 o
   8   3   7       21.85       10.43      6.39 o
   9   3   7      119.93       75.67     10.87 o
  10   3   7      610.36      569.97     32.52 o
  11   3   7       67.21       74.77     15.14 o
  12   3   7        6.50       -6.96      9.75 o
   0   4   7    10006.69    10808.24    149.95 o
   1   4   7      471.56      428.70     12.77 o
   2   4   7      420.18      460.82     14.82 o
   3   4   7     2257.34     2254.36     27.11 o
   4   4   7     3096.20     3121.06     41.02 o
   5   4   7       36.32       32.28      6.29 o
   6   4   7      299.12      325.26     19.41 o
   7   4   7      659.64      686.67     31.92 o
   8   4   7     1199.97     1189.15     44.20 o
   9   4   7     3335.39     3657.46     69.88 o
  10   4   7       24.84       29.03      9.44 o
  11   4   7      244.07      289.07     27.52 o
   1   5   7      320.22      316.39     17.23 o
   2   5   7     1363.18     1365.91     27.96 o
   3   5   7      273.44      211.28     11.55 o
   4   5   7       45.04       44.73      7.82 o
   5   5   7      347.81      317.12     17.11 o
   6   5   7      135.65       89.51     12.65 o
   7   5   7      500.60      474.43     23.68 o
   8   5   7      389.20      324.85     22.90 o
   9   5   7      310.47      243.76     23.94 o
  10   5   7       63.41       52.19     11.99 o
  11   5   7      208.99      195.79     25.32 o
   0   6   7     2723.63     2738.71     71.69 o
   1   6   7      199.70      208.06     16.35 o
   2   6   7       21.09       26.04      7.05 o
   3   6   7        7.63       21.51      7.89 o
   4   6   7     1844.15     1810.92     41.97 o
   5   6   7       28.52       17.87      8.47 o
   6   6   7     6769.69     7116.74    106.45 o
   7   6   7      575.85      520.54     29.76 o
   8   6   7      177.78      150.68     20.93 o
   9   6   7       62.61       12.48     10.39 o
  10   6   7      472.88      627.62     43.15 o
   1   7   7      128.80       95.05     14.08 o
   2   7   7       66.39       45.40     10.68 o
   3   7   7      326.81      341.81     20.91 o
   4   7   7     2144.19     2169.66     49.26 o
   5   7   7        5.62        4.64      6.48 o
   6   7   7      556.09      577.43     37.04 o
   7   7   7       13.91       31.42     11.50 o
   8   7   7       52.60       53.33     12.51 o
   9   7   7      182.40      163.10     24.31 o
   0   8   7     1885.28     2073.83     78.77 o
   1   8   7      100.44       88.15     13.17 o
   2   8   7      537.60      560.16     29.88 o
   3   8   7     1611.30     1723.52     43.11 o
   4   8   7     1181.89     1249.12     39.46 o
   5   8   7      357.59      339.39     31.65 o
   6   8   7       25.31        4.54      7.82 o
   7   8   7       31.45       21.67     10.51 o
   8   8   7        0.48       -9.37      8.13 o
   1   9   7        9.22       23.79     11.54 o
   2   9   7      437.19      393.50     30.79 o
   3   9   7        6.32        3.47      8.13 o
   4   9   7      107.41       78.01     13.36 o
   5   9   7        2.77        1.60      9.39 o
   6   9   7      146.72      118.60     17.54 o
   0  10   7       87.67       64.87     21.31 o
   1  10   7       62.08       65.77     13.37 o
   2  10   7        9.17        3.38     11.43 o
   3  10   7       87.71      100.99     19.08 o
   4  10   7        0.24       22.45     12.07 o
   0   0   8     2457.35     2286.93     52.93 o
   1   0   8      750.10      724.95     19.51 o
   2   0   8     7789.64     7881.32    108.98 o
   3   0   8     4073.41     4385.86     72.60 o
   4   0   8     4802.61     5585.04     85.75 o
   5   0   8       23.34       38.09      5.62 o
   6   0   8     5527.53     6007.39     96.08 o
   7   0   8       16.20        4.40      8.43 o
   8   0   8      466.77      471.22     29.77 o
   9   0   8      171.67      164.74     19.66 o
  10   0   8      687.94      641.56     47.27 o
  11   0   8     1867.04     1950.31     76.37 o
  12   0   8      266.46      269.47     35.07 o
   1   1   8     3086.55     3016.86     31.81 o
   2   1   8      338.71      326.56     11.86 o
   3   1   8        6.27        7.38      3.93 o
   4   1   8       12.07        5.91      3.06 o
   5   1   8       40.22       40.56      7.27 o
   6   1   8     1157.32     1221.67     24.71 o
   7   1   8      876.44      866.04     24.71 o
   8   1   8      209.77      206.34     15.39 o
   9   1   8      335.37      381.99     22.84 o
  10   1   8       19.85        8.04      7.38 o
  11   1   8       89.16       84.57     13.42 o
  12   1   8        7.91       11.46     12.33 o
   0   2   8      128.10      103.87     10.33 o
   1   2   8     6073.90     6265.96     59.15 o
   2   2   8     1322.78     1209.73     20.85 o
   3   2   8       84.90      104.60      6.13 o
   4   2   8     1160.15     1240.43     17.12 o
   5   2   8       94.98       66.23      6.65 o
   6   2   8        1.14        5.71      5.43 o
   7   2   8       69.46       63.32      9.06 o
   8   2   8      177.14      142.40     12.75 o
   9   2   8      216.39      166.65     18.12 o
  10   2   8       76.69       90.12     13.80 o
  11   2   8      196.01      199.27     20.12 o
  12   2   8      131.16      135.96     16.56 o
   1   3   8       57.05       44.57      6.32 o
   2   3   8       73.36       62.76      6.42 o
   3   3   8        6.35        6.70      2.43 o
   4   3   8      374.97      418.79     11.41 o
   5   3   8        6.02        4.83      4.17 o
   6   3   8      444.54      440.30     25.78 o
   7   3   8        0.20       -2.61      5.00 o
   8   3   8      677.44      724.24     26.31 o
   9   3   8      281.44      324.72     23.25 o
  10   3   8      369.15      395.19     28.36 o
  11   3   8       87.04      106.87     15.16 o
  12   3   8      170.30      195.51     21.22 o
   0   4   8    11690.86    12296.30    165.21 o
   1   4   8     1383.82     1348.35     29.14 o
   2   4   8       90.75       61.63      7.50 o
   3   4   8      537.78      539.37     12.88 o
   4   4   8       83.19       73.60      6.47 o
   5   4   8      734.77      719.08     20.79 o
   6   4   8      114.11      124.64     12.08 o
   7   4   8       23.87       10.68      6.62 o
   8   4   8      564.44      555.86     31.33 o
   9   4   8     2769.52     2815.84     61.00 o
  10   4   8      955.12     1059.23     38.55 o
  11   4   8       78.13       70.27     14.65 o
   1   5   8       30.32       15.72      5.97 o
   2   5   8      611.63      587.53     21.13 o
   3   5   8        0.03        7.64      5.06 o
   4   5   8       80.73       55.40      8.34 o
   5   5   8     1495.81     1583.11     38.07 o
   6   5   8      145.38      146.46     15.09 o
   7   5   8      271.82      276.65     20.38 o
   8   5   8     1752.86     1894.85     53.74 o
   9   5   8      164.42      201.75     21.27 o
  10   5   8      299.84      256.41     24.52 o
  11   5   8       10.05       12.82     19.30 o
   0   6   8     3381.29     3510.72     82.96 o
   1   6   8      714.22      732.71     30.78 o
   2   6   8      642.42      660.69     23.72 o
   3   6   8     1079.87     1105.85     30.12 o
   4   6   8      715.18      700.84     25.98 o
   5   6   8      193.76      205.24     20.19 o
   6   6   8        3.61        1.65      7.10 o
   7   6   8      335.27      301.20     23.99 o
   8   6   8       14.59       11.75      9.89 o
   9   6   8       18.57       13.06     12.98 o
  10   6   8      235.55      171.28     25.61 o
   1   7   8      118.24       74.41     10.59 o
   2   7   8     1465.26     1510.49     41.17 o
   3   7   8        0.72        8.42      6.57 o
   4   7   8      187.39      193.21     20.51 o
   5   7   8        0.00       -5.78      8.91 o
   6   7   8        4.88        0.65      7.93 o
   7   7   8      395.81      391.50     33.11 o
   8   7   8      576.63      546.37     35.18 o
   9   7   8       12.14       20.76     10.65 o
   0   8   8        8.02        3.42      7.75 o
   1   8   8      778.49      800.73     32.81 o
   2   8   8      203.06      185.76     18.88 o
   3   8   8       31.97       35.09      9.55 o
   4   8   8       40.81       21.25      9.51 o
   5   8   8        5.04        4.21      7.77 o
   6   8   8       26.16       24.48      9.92 o
   7   8   8      126.62      126.72     23.38 o
   8   8   8      142.08      150.14     20.64 o
   1   9   8      135.77       99.65     16.33 o
   2   9   8      255.91      211.88     20.90 o
   3   9   8      327.92      289.67     24.65 o
   4   9   8      353.05      393.86     35.70 o
   5   9   8        0.25       -1.02      8.31 o
   6   9   8      625.82      743.73     41.24 o
   0  10   8       78.60       55.40     25.06 o
   1  10   8        0.36       -3.21     13.28 o
   2  10   8      505.60      458.59     34.79 o
   3  10   8      222.37      237.59     28.16 o
   4  10   8      264.64      301.94     38.26 o
   1   1   9      297.70      320.05     10.48 o
   2   1   9        0.02       -0.68      3.41 o
   3   1   9      522.90      550.57     12.89 o
   4   1   9       58.14       46.55      5.38 o
   5   1   9      239.64      290.38     12.18 o
   6   1   9      942.62      965.17     25.13 o
   7   1   9       47.85       39.69      8.04 o
   8   1   9        3.26        6.24      5.46 o
   9   1   9     1420.00     1358.76     37.42 o
  10   1   9      206.01      223.43     21.21 o
  11   1   9       44.81       46.99     10.98 o
  12   1   9      116.33       99.44     14.46 o
   0   2   9    28808.04    30442.90    287.99 o
   1   2   9      607.11      696.70     15.45 o
   2   2   9      250.60      297.54     11.05 o
   3   2   9      103.28      128.54      6.63 o
   4   2   9      595.39      592.71     12.83 o
   5   2   9      308.57      240.84     14.98 o
   6   2   9        0.30        5.73      5.86 o
   7   2   9      368.57      419.21     20.94 o
   8   2   9       99.20       90.40     11.04 o
   9   2   9      123.08       70.63     11.17 o
  10   2   9        0.08        0.32      7.21 o
  11   2   9      222.05      236.65     22.45 o
  12   2   9      351.67      343.92     27.94 o
   1   3   9     1633.87     1613.43     27.73 o
   2   3   9      298.91      267.01     10.82 o
   3   3   9      166.60      126.02      8.79 o
   4   3   9      162.17      164.49      8.06 o
   5   3   9     1799.83     1792.61     34.15 o
   6   3   9       16.22       12.01      6.32 o
   7   3   9      970.58      913.73     31.16 o
   8   3   9      100.64       81.50     11.24 o
   9   3   9     1025.52      967.38     34.47 o
  10   3   9      683.93      659.72     33.51 o
  11   3   9      611.62      617.84     38.95 o
   0   4   9       75.88       84.57     13.96 o
   1   4   9       63.02       74.27      8.96 o
   2   4   9      297.16      240.70     11.96 o
   3   4   9      698.86      679.01     15.24 o
   4   4   9       45.37       38.19      5.15 o
   5   4   9     1839.28     1870.07     39.39 o
   6   4   9      379.27      424.42     20.04 o
   7   4   9      303.43      313.78     19.02 o
   8   4   9      604.16      496.34     24.50 o
   9   4   9      404.07      470.21     28.91 o
  10   4   9      593.84      533.89     34.17 o
  11   4   9        1.61       16.52     10.76 o
   1   5   9      612.45      608.38     21.55 o
   2   5   9       15.14       16.13      6.26 o
   3   5   9       22.89       23.38      6.26 o
   4   5   9       21.75       16.19      5.82 o
   5   5   9     1233.83     1115.81     38.95 o
   6   5   9      427.13      412.76     23.06 o
   7   5   9      214.93      208.53     20.28 o
   8   5   9     1345.34     1284.07     44.38 o
   9   5   9     1143.16     1230.99     45.23 o
  10   5   9      156.96      153.67     19.64 o
  11   5   9        1.07        3.97     11.30 o
   0   6   9      217.92      221.42     23.79 o
   1   6   9      153.67      163.24     14.90 o
   2   6   9      697.46      705.83     27.60 o
   3   6   9       59.81       65.80     11.81 o
   4   6   9       90.92       83.27     10.78 o
   5   6   9     4107.03     4343.25     79.59 o
   6   6   9      360.26      364.34     25.63 o
   7   6   9      524.43      519.25     30.46 o
   8   6   9      660.91      711.03     43.26 o
   9   6   9      508.15      554.16     40.86 o
  10   6   9       56.16       58.04     16.02 o
   1   7   9      166.90      155.12     15.34 o
   2   7   9      259.21      259.06     18.38 o
   3   7   9     4142.99     4372.05     73.72 o
   4   7   9     2345.03     2655.73     51.18 o
   5   7   9      137.89      141.80     20.61 o
   6   7   9       63.22       49.81     12.02 o
   7   7   9       22.35       28.96     10.57 o
   8   7   9       41.79       73.86     16.48 o
   9   7   9       93.42       91.28     17.29 o
   0   8   9     1117.31     1108.77     50.80 o
   1   8   9       26.70        4.86      6.36 o
   2   8   9      204.59      190.99     18.59 o
   3   8   9       40.39       32.79     10.31 o
   4   8   9     1208.71     1288.95     76.23 o
   5   8   9      590.56      565.67     42.48 o
   6   8   9       86.56       70.26     13.69 o
   7   8   9       29.58       30.78     12.75 o
   8   8   9       61.46       51.39     13.49 o
   1   9   9       63.03       57.56     11.60 o
   2   9   9      206.36      184.93     19.10 o
   3   9   9      189.47      173.69     19.55 o
   4   9   9       55.74       64.52     16.37 o
   5   9   9      187.21      191.94     21.54 o
   6   9   9       10.73        3.29      8.73 o
   0  10   9       99.78      121.06     26.88 o
   1  10   9      798.37      789.80     48.70 o
   2  10   9       19.12       33.57     11.85 o
   3  10   9      295.73      322.79     30.13 o
   0   0  10    23213.87    24402.37    332.97 o
   1   0  10        3.92        0.15      4.57 o
   2   0  10      281.21      296.41     14.15 o
   3   0  10     1197.59     1193.68     37.16 o
   4   0  10     2077.68     2242.44     51.80 o
   5   0  10     9208.99    10870.19    132.17 o
   6   0  10      590.68      604.59     29.26 o
   7   0  10      189.29      260.99     28.74 o
   8   0  10        0.34        2.31      7.87 o
   9   0  10     1726.97     1521.97     61.50 o
  10   0  10      117.58       60.66     16.01 o
  11   0  10     1078.04     1110.48     58.54 o
  12   0  10        0.41       -9.65     10.75 o
   1   1  10       55.30       66.53      6.29 o
   2   1  10     1484.75     1536.83     21.91 o
   3   1  10      868.47      925.20     17.23 o
   4   1  10     3214.60     3380.26     38.49 o
   5   1  10      392.26      363.92     13.46 o
   6   1  10      746.64      762.14     29.29 o
   7   1  10        7.03        7.85      6.04 o
   8   1  10       44.42       43.82      8.42 o
   9   1  10      434.12      433.46     22.38 o
  10   1  10      199.64      169.82     18.68 o
  11   1  10        0.15        0.92      7.37 o
  12   1  10       13.14       30.84      9.44 o
   0   2  10      517.05      526.07     20.04 o
   1   2  10    12684.22    13486.30    103.07 o
   2   2  10        3.13        4.09      3.47 o
   3   2  10     1191.88     1101.27     21.93 o
   4   2  10      373.07      366.79     15.86 o
   5   2  10     5820.84     6287.51     77.04 o
   6   2  10      297.35      256.22     20.75 o
   7   2  10      163.40      169.03     15.04 o
   8   2  10     3018.57     3300.83     57.41 o
   9   2  10      115.24      107.51     13.63 o
  10   2  10     4450.51     4708.48     94.91 o
  11   2  10        0.86      -10.24      6.83 o
  12   2  10      297.23      324.41     30.66 o
   1   3  10      661.48      637.83     17.63 o
   2   3  10      218.84      207.48     11.33 o
   3   3  10       32.29       32.66      4.50 o
   4   3  10     2222.76     2222.64     28.13 o
   5   3  10      121.75      106.86     10.98 o
   6   3  10      195.38      179.49     14.10 o
   7   3  10        6.17        6.43      5.26 o
   8   3  10      339.66      320.19     20.69 o
   9   3  10      135.47      135.05     15.57 o
  10   3  10      652.84      643.98     33.67 o
  11   3  10      453.50      483.54     37.93 o
   0   4  10     2039.45     1894.20     52.61 o
   1   4  10     4854.11     4879.60     58.69 o
   2   4  10     6295.70     6468.90     77.07 o
   3   4  10      748.14      702.20     17.49 o
   4   4  10        1.90        1.48      3.27 o
   5   4  10      128.31      115.35     11.67 o
   6   4  10      122.67      126.22     12.45 o
   7   4  10       57.17       56.69     11.85 o
   8   4  10       70.83       61.26     10.51 o
   9   4  10       65.19       51.27     12.38 o
  10   4  10     1209.92     1356.81     48.66 o
  11   4  10      329.71      319.49     33.82 o
   1   5  10      227.32      247.03     16.22 o
   2   5  10     3340.32     3350.36     50.23 o
   3   5  10       70.64       71.43      9.00 o
   4   5  10       87.56       93.41      9.99 o
   5   5  10      215.98      212.67     19.89 o
   6   5  10     5188.97     5599.17    168.10 o
   7   5  10        8.98       18.73      7.66 o
   8   5  10      277.73      289.05     25.00 o
   9   5  10      196.67      228.97     23.07 o
  10   5  10       11.87       11.87      9.58 o
   0   6  10      962.06      991.86     42.28 o
   1   6  10      239.27      199.98     16.28 o
   2   6  10      502.83      475.41     22.88 o
   3   6  10      570.39      530.37     23.41 o
   4   6  10       30.65       21.47      8.55 o
   5   6  10        0.74        3.56      8.50 o
   6   6  10      550.38      539.68     30.69 o
   7   6  10      467.85      506.36     31.05 o
   8   6  10       66.44       37.18     19.24 o
   9   6  10        0.00        5.37     17.86 o
  10   6  10      362.44      388.43     36.01 o
   1   7  10      124.26      118.42     13.69 o
   2   7  10     1294.78     1264.19     34.36 o
   3   7  10      148.41      138.71     15.80 o
   4   7  10     1448.11     1474.90     42.43 o
   5   7  10      355.97      355.76     27.36 o
   6   7  10       36.17       31.52     10.95 o
   7   7  10      199.29      202.82     21.60 o
   8   7  10       20.46        8.71     11.21 o
   9   7  10      217.72      245.67     35.52 o
   0   8  10      575.32      655.63     43.18 o
   1   8  10        0.10       -8.49      8.22 o
   2   8  10      521.17      486.26     28.42 o
   3   8  10      122.80      115.36     14.99 o
   4   8  10       69.99       43.48     12.10 o
   5   8  10        4.09        6.47      8.21 o
   6   8  10        0.96       15.26      8.89 o
   7   8  10        0.71       -1.70     17.07 o
   1   9  10      202.47      201.76     20.58 o
   2   9  10       37.16       36.55     10.08 o
   3   9  10        8.35       17.93      9.67 o
   4   9  10      350.90      416.94     32.15 o
   5   9  10      165.95      183.06     22.35 o
   6   9  10      211.65      235.05     25.61 o
   0  10  10      399.71      399.57     64.81 o
   1  10  10       79.69       59.55     12.98 o
   2  10  10       70.13       83.18     13.84 o
   3  10  10      147.95      143.93     20.17 o
   1   1  11     2412.47     2441.55     31.27 o
   2   1  11      210.39      209.79      8.82 o
   3   1  11      980.30     1044.52     21.03 o
   4   1  11     1964.46     2220.89     31.96 o
   5   1  11     3568.82     3616.28     50.87 o
   6   1  11     2135.24     2094.57     44.58 o
   7   1  11      108.61       99.23     12.18 o
   8   1  11       18.80       17.55      6.69 o
   9   1  11      632.89      595.22     25.64 o
  10   1  11        7.84       16.63      8.43 o
  11   1  11       41.25       25.96      9.29 o
  12   1  11       34.08       38.44     11.76 o
   0   2  11     8127.15     9107.53    109.57 o
   1   2  11      184.75      216.73     10.74 o
   2   2  11        3.23        7.50      3.69 o
   3   2  11      540.64      520.17     16.23 o
   4   2  11      351.84      370.22     12.49 o
   5   2  11        9.22        2.57      4.10 o
   6   2  11       19.01       16.53      6.61 o
   7   2  11      243.28      213.88     18.22 o
   8   2  11      690.13      658.42     26.40 o
   9   2  11     3383.07     3588.72     63.27 o
  10   2  11        1.26        2.68      7.96 o
  11   2  11       61.90       37.80     11.97 o
   1   3  11      672.50      679.36     19.36 o
   2   3  11     1772.93     1793.12     45.08 o
   3   3  11      125.62      127.67      8.43 o
   4   3  11     1293.54     1260.95     22.98 o
   5   3  11       27.06       21.71      7.01 o
   6   3  11       86.05       70.59     12.67 o
   7   3  11      556.81      647.38     30.36 o
   8   3  11      134.66      134.37     13.87 o
   9   3  11      694.96      605.33     31.47 o
  10   3  11       86.50       72.00     14.22 o
  11   3  11      219.70      201.70     23.18 o
   0   4  11     3946.00     4036.63     79.84 o
   1   4  11    19055.96    20818.85    168.32 o
   2   4  11        0.26        2.37      4.16 o
   3   4  11       11.14        8.55      5.64 o
   4   4  11       47.07       31.72      6.52 o
   5   4  11      725.67      754.89     26.16 o
   6   4  11      453.57      439.98     22.97 o
   7   4  11      502.67      504.25     29.24 o
   8   4  11      834.99      801.47     39.79 o
   9   4  11       71.29       73.11     13.09 o
  10   4  11      339.91      322.95     28.38 o
  11   4  11       19.84       28.77     11.78 o
   1   5  11     2814.52     2970.65     50.38 o
   2   5  11     1273.76     1257.87     29.53 o
   3   5  11      275.61      253.42     14.88 o
   4   5  11      882.39      913.27     32.45 o
   5   5  11     4436.02     4571.06     90.79 o
   6   5  11     1131.37     1101.69     38.03 o
   7   5  11      513.64      470.72     39.74 o
   8   5  11       95.47       76.51     23.03 o
   9   5  11        0.83       22.65     11.08 o
  10   5  11       20.96       -5.21      9.06 o
   0   6  11     1408.53     1457.54     51.71 o
   1   6  11        2.71        4.76      5.69 o
   2   6  11      531.65      567.14     24.51 o
   3   6  11       44.10       31.83      7.23 o
   4   6  11     2537.95     2622.75     99.73 o
   5   6  11      791.64      774.21     33.67 o
   6   6  11      206.92      201.97     20.98 o
   7   6  11      589.63      648.56     39.34 o
   8   6  11      190.47      197.48     28.79 o
   9   6  11       26.53       39.15     12.38 o
   1   7  11        8.86        9.50      5.55 o
   2   7  11       22.32        9.39      8.04 o
   3   7  11      162.15      144.45     14.82 o
   4   7  11     1622.04     1671.30     45.69 o
   5   7  11      752.34      753.13     36.84 o
   6   7  11       29.51       27.79      9.70 o
   7   7  11      250.16      260.73     24.37 o
   8   7  11       40.25       29.63     13.44 o
   0   8  11      511.52      471.94     38.41 o
   1   8  11     1284.92     1311.40     43.00 o
   2   8  11      220.59      188.15     17.34 o
   3   8  11        6.12       -3.70      6.90 o
   4   8  11       17.32       22.36      9.07 o
   5   8  11       39.99       37.60     14.21 o
   6   8  11        0.04       -5.10      7.29 o
   7   8  11        3.17       16.13     11.61 o
   1   9  11       26.81       11.75      7.76 o
   2   9  11      100.32       90.88     14.66 o
   3   9  11       77.60       41.55     13.14 o
   4   9  11       23.03       30.48     10.81 o
   5   9  11       16.52       11.58      9.86 o
   0  10  11       43.88       23.72     16.01 o
   1  10  11        0.18        9.73      8.32 o
   2  10  11        3.99       -3.91      7.91 o
   0   0  12      773.99      748.75     33.71 o
   1   0  12      914.67      953.09     26.05 o
   2   0  12     6941.34     6604.83     95.88 o
   3   0  12      188.87      199.05     19.23 o
   4   0  12     2695.46     2838.57     96.70 o
   5   0  12     1428.70     1457.75     90.64 o
   6   0  12       87.04       74.14     20.60 o
   7   0  12      682.27      736.25     34.21 o
   8   0  12       13.31        9.14      8.08 o
   9   0  12     1928.41     1927.49     72.32 o
  10   0  12      189.23      218.19     29.39 o
  11   0  12       63.97       52.89     17.80 o
  12   0  12       31.47       31.38     15.99 o
   1   1  12      380.71      372.49     12.63 o
   2   1  12     1270.00     1279.08     22.73 o
   3   1  12        2.53       11.21      4.47 o
   4   1  12     6885.33     7571.44     75.88 o
   5   1  12     1247.97     1227.27     33.75 o
   6   1  12      655.90      644.80     25.93 o
   7   1  12       30.54       24.45      8.49 o
   8   1  12       66.96       54.62      9.68 o
   9   1  12      246.75      241.54     18.54 o
  10   1  12       47.44       44.47      8.78 o
  11   1  12      317.62      256.79     24.10 o
   0   2  12      816.37      780.25     25.95 o
   1   2  12      133.40      113.16      8.45 o
   2   2  12      297.09      279.56     11.49 o
   3   2  12     1148.81     1137.67     24.53 o
   4   2  12      562.51      563.92     14.86 o
   5   2  12       29.55       22.78      6.96 o
   6   2  12       47.69       33.95      8.70 o
   7   2  12      219.66      206.30     17.59 o
   8   2  12       33.88       21.38      6.66 o
   9   2  12      307.91      331.21     22.12 o
  10   2  12      621.31      648.56     39.03 o
  11   2  12        4.56        0.45     10.95 o
   1   3  12       10.00        8.95      4.49 o
   2   3  12      175.55      173.23     11.82 o
   3   3  12      122.37      112.14      7.97 o
   4   3  12      121.21      101.46      8.84 o
   5   3  12     1137.76     1144.30     28.08 o
   6   3  12      324.25      356.42     21.47 o
   7   3  12       71.86       56.61      9.41 o
   8   3  12      284.84      188.15     16.57 o
   9   3  12      206.24      227.70     20.77 o
  10   3  12      145.48      139.36     17.09 o
  11   3  12        0.08        8.90      8.74 o
   0   4  12    38136.94    40743.35    395.35 o
   1   4  12     1906.20     1795.91     50.97 o
   2   4  12     1728.94     1797.28     36.80 o
   3   4  12        1.85        6.27      4.32 o
   4   4  12        9.75        0.37      4.64 o
   5   4  12     3222.74     3261.38     56.82 o
   6   4  12       85.60       89.25     14.17 o
   7   4  12     1176.18     1149.05     39.79 o
   8   4  12        4.47       16.34     10.94 o
   9   4  12      548.84      608.23     36.36 o
  10   4  12       50.86       31.93     10.20 o
  11   4  12      500.44      488.96     41.29 o
   1   5  12       88.27       82.03      9.88 o
   2   5  12      225.31      212.57     16.75 o
   3   5  12      581.26      560.92     23.32 o
   4   5  12     3899.70     3901.84     64.70 o
   5   5  12        6.96        0.74      6.91 o
   6   5  12      147.78      146.58     17.42 o
   7   5  12        5.33        2.73      8.67 o
   8   5  12       33.30       50.13     13.10 o
   9   5  12      117.58      144.65     22.14 o
  10   5  12       77.94       74.57     16.07 o
   0   6  12        0.79       10.82      7.54 o
   1   6  12      337.12      348.61     21.45 o
   2   6  12      420.33      372.18     21.19 o
   3   6  12     1055.51     1093.73     31.29 o
   4   6  12      692.19      670.07     29.21 o
   5   6  12       29.66       31.28     10.17 o
   6   6  12      784.07      792.16     47.92 o
   7   6  12        0.01       11.05      9.40 o
   8   6  12      617.76      526.44     45.84 o
   9   6  12      703.96      758.38     60.01 o
   1   7  12      353.29      333.62     21.81 o
   2   7  12      504.48      495.53     35.27 o
   3   7  12      442.78      475.46     27.61 o
   4   7  12        0.33       -0.96      6.52 o
   5   7  12      118.00      121.47     16.88 o
   6   7  12      458.96      453.71     31.17 o
   7   7  12        2.62       -7.53     14.26 o
   8   7  12       50.67       42.04     14.76 o
   0   8  12       82.03       41.97     20.73 o
   1   8  12      193.58      147.38     15.40 o
   2   8  12      513.24      556.48     34.99 o
   3   8  12       34.28       42.74     12.34 o
   4   8  12       82.71       69.19     12.86 o
   5   8  12       13.77        8.98     11.59 o
   6   8  12       57.96       58.35     13.85 o
   7   8  12       43.70       55.17     17.53 o
   1   9  12      232.44      233.86     19.78 o
   2   9  12      577.48      503.96     35.25 o
   3   9  12      224.50      235.47     22.66 o
   4   9  12      336.26      340.21     29.60 o
   5   9  12       35.45       35.54     12.15 o
   0  10  12     1208.75     1194.52     67.22 o
   1  10  12       64.69       71.88     13.00 o
   2  10  12        8.18        8.92     13.36 o
   1   1  13        9.56        9.88      4.15 o
   2   1  13      400.07      400.52     13.31 o
   3   1  13      672.90      643.49     26.93 o
   4   1  13     1748.23     1813.14     35.59 o
   5   1  13      106.72       83.72     12.99 o
   6   1  13     2638.39     2896.91     60.13 o
   7   1  13       24.89       21.82      6.79 o
   8   1  13       46.77       42.88      8.41 o
   9   1  13      129.77      105.58     12.68 o
  10   1  13       38.51       43.33      9.72 o
  11   1  13      112.82      100.29     16.13 o
   0   2  13     5916.67     5986.14     85.23 o
   1   2  13     1135.22     1073.15     21.90 o
   2   2  13      614.14      573.64     16.93 o
   3   2  13      412.58      402.07     15.43 o
   4   2  13     1272.16     1277.19     24.07 o
   5   2  13        0.87        0.55      5.73 o
   6   2  13      157.08      165.20     15.29 o
   7   2  13       61.17       53.57      9.89 o
   8   2  13      924.10      820.92     28.87 o
   9   2  13      244.50      199.78     17.07 o
  10   2  13      129.66      118.37     15.10 o
  11   2  13      679.05      640.36     40.17 o
   1   3  13      757.19      741.09     19.26 o
   2   3  13      917.35      921.44     22.83 o
   3   3  13      677.91      681.88     18.44 o
   4   3  13     1025.59      991.91     25.91 o
   5   3  13     2138.11     2281.77     42.30 o
   6   3  13       88.14       85.60     10.70 o
   7   3  13      307.61      308.72     21.48 o
   8   3  13     1170.50     1116.54     46.42 o
   9   3  13       22.63       15.48      7.16 o
  10   3  13      783.76      837.52     45.82 o
  11   3  13      119.50      101.17     18.57 o
   0   4  13     1967.40     1906.50     47.44 o
   1   4  13      500.29      510.17     18.65 o
   2   4  13      955.76      864.64     25.69 o
   3   4  13      422.19      346.46     18.83 o
   4   4  13      968.88      963.11     29.70 o
   5   4  13       54.73       40.04      9.58 o
   6   4  13     3619.53     3704.50     72.68 o
   7   4  13      167.31      127.36     16.33 o
   8   4  13       89.90      102.38     15.42 o
   9   4  13      303.16      241.66     29.67 o
  10   4  13      303.22      257.35     25.66 o
   1   5  13      821.65      741.33     34.26 o
   2   5  13       15.19       12.01      5.59 o
   3   5  13      289.18      314.50     21.43 o
   4   5  13     1147.20     1093.33     42.34 o
   5   5  13        3.47        0.66      7.27 o
   6   5  13      328.92      354.42     30.33 o
   7   5  13      611.80      663.80     40.14 o
   8   5  13      400.77      440.45     35.25 o
   9   5  13       40.92       28.63     12.63 o
  10   5  13      136.12      119.04     21.47 o
   0   6  13     1402.23     1228.23     48.42 o
   1   6  13      114.92      103.83     11.73 o
   2   6  13     2299.15     2225.64     43.70 o
   3   6  13     2878.36     3025.19     57.81 o
   4   6  13      975.63      945.16     32.67 o
   5   6  13      667.31      661.23     33.18 o
   6   6  13        0.34        6.23      8.95 o
   7   6  13      214.63      220.61     24.74 o
   8   6  13       21.15       26.90     14.36 o
   9   6  13     2490.06     2745.52     84.45 o
   1   7  13       10.34        8.58      6.06 o
   2   7  13     1022.39      960.69     29.93 o
   3   7  13        3.40       14.94      5.94 o
   4   7  13      484.51      517.24     29.11 o
   5   7  13      386.63      367.41     28.81 o
   6   7  13      524.87      537.13     33.73 o
   7   7  13       27.35       34.08     12.33 o
   8   7  13       96.79      101.20     26.03 o
   0   8  13       10.37       30.92     11.57 o
   1   8  13      380.34      336.42     23.71 o
   2   8  13        2.87        5.43      6.23 o
   3   8  13      182.18      186.46     19.14 o
   4   8  13      153.38      144.27     16.22 o
   5   8  13      158.03      166.34     20.64 o
   6   8  13      906.33      991.91     43.69 o
   7   8  13      750.71      875.78     54.67 o
   1   9  13       48.06       46.40     11.07 o
   2   9  13       95.53       92.70     16.01 o
   3   9  13        0.62       -9.04      7.24 o
   4   9  13       48.21       61.11     12.70 o
   5   9  13       14.09       10.01     10.10 o
   0   0  14     7892.85     8319.70    149.47 o
   1   0  14    12127.35    12696.74    144.54 o
   2   0  14      133.01      115.47     16.00 o
   3   0  14      574.39      503.15     28.46 o
   4   0  14      940.70     1109.95     78.45 o
   5   0  14      906.84      863.55     50.39 o
   6   0  14       33.42       48.57     23.67 o
   7   0  14       35.05       33.08     12.46 o
   8   0  14      374.85      320.48     38.78 o
   9   0  14     2515.99     2588.89     81.50 o
  10   0  14      292.46      269.22     31.36 o
  11   0  14      241.53      125.52     28.86 o
   1   1  14        0.99        8.37      4.04 o
   2   1  14      129.62      112.36      8.50 o
   3   1  14      116.53      118.16      9.96 o
   4   1  14       66.57       66.96      9.50 o
   5   1  14        3.11        1.95      7.48 o
   6   1  14      185.85      180.24     18.07 o
   7   1  14      461.19      436.82     27.22 o
   8   1  14       67.04       71.48     11.54 o
   9   1  14      150.31      140.59     14.45 o
  10   1  14      264.24      199.80     19.54 o
  11   1  14       26.37       32.28     10.55 o
   0   2  14     2879.32     3005.35     56.94 o
   1   2  14      341.61      393.01     16.91 o
   2   2  14      588.33      593.61     18.07 o
   3   2  14     1079.64     1116.34     25.50 o
   4   2  14       15.29       11.84      7.06 o
   5   2  14      834.31      790.30     26.77 o
   6   2  14       27.50       22.75      8.86 o
   7   2  14      181.22      167.94     16.68 o
   8   2  14       20.58       24.93      7.42 o
   9   2  14     1146.98     1054.13     34.28 o
  10   2  14      335.36      398.93     28.72 o
  11   2  14      798.28      847.66     44.88 o
   1   3  14       56.61       43.71      7.67 o
   2   3  14       35.40       34.32      7.03 o
   3   3  14      484.33      472.15     18.36 o
   4   3  14      134.67      155.41     10.44 o
   5   3  14      173.47      155.08     16.43 o
   6   3  14     1210.51     1267.75     36.56 o
   7   3  14       21.76       14.09      7.14 o
   8   3  14      831.29      879.40     41.80 o
   9   3  14      238.77      205.39     19.62 o
  10   3  14       12.20        5.83      8.51 o
  11   3  14      253.01      249.48     29.63 o
   0   4  14     1513.21     1479.14     42.32 o
   1   4  14      633.92      591.11     19.00 o
   2   4  14     1350.73     1305.36     30.14 o
   3   4  14      441.63      427.87     18.98 o
   4   4  14     1148.94     1115.82     32.08 o
   5   4  14      253.12      254.85     38.76 o
   6   4  14      264.39      254.18     22.35 o
   7   4  14     1060.84     1157.47     41.17 o
   8   4  14       21.84       33.23     10.31 o
   9   4  14       17.40        7.57      8.63 o
  10   4  14        4.19       11.65      8.89 o
   1   5  14       68.21       45.38      7.95 o
   2   5  14     2113.32     2026.86     39.47 o
   3   5  14        6.55       17.64      6.01 o
   4   5  14     1865.13     1952.57     60.45 o
   5   5  14      869.35      897.02     35.48 o
   6   5  14        7.65       -0.20      8.17 o
   7   5  14       42.52       35.00     12.56 o
   8   5  14       21.84       16.86     11.73 o
   9   5  14      113.63      114.69     19.68 o
   0   6  14       37.00       23.30      9.92 o
   1   6  14      722.80      666.19     25.07 o
   2   6  14      141.56      111.07     12.53 o
   3   6  14        2.26       -4.06      5.25 o
   4   6  14       47.97       67.54     11.39 o
   5   6  14      718.89      729.95     49.03 o
   6   6  14       30.95       42.45     13.64 o
   7   6  14       62.29       53.44     14.87 o
   8   6  14      147.50      144.35     20.71 o
   9   6  14      453.06      431.70     38.97 o
   1   7  14        0.01        0.05      5.29 o
   2   7  14       29.31       18.41      7.25 o
   3   7  14      394.58      383.88     26.02 o
   4   7  14       13.24       22.44      8.50 o
   5   7  14       81.14       71.53     14.35 o
   6   7  14      217.45      243.82     36.17 o
   7   7  14      300.10      304.41     31.12 o
   8   7  14      876.25      898.82     61.02 o
   0   8  14      510.12      469.25     38.85 o
   1   8  14       76.90       97.15     12.70 o
   2   8  14       92.82       87.66     11.70 o
   3   8  14       71.79       78.13     13.16 o
   4   8  14        6.22       -3.39      6.53 o
   5   8  14       62.26       66.58     12.66 o
   6   8  14      275.11      297.49     31.57 o
   1   9  14        7.16        7.62      8.68 o
   2   9  14       84.12       76.76     11.80 o
   3   9  14        7.95       11.67      7.81 o
   4   9  14      167.76      205.56     21.23 o
   1   1  15      795.28      764.65     19.64 o
   2   1  15     1641.68     1617.69     28.54 o
   3   1  15      741.74      724.92     26.85 o
   4   1  15      205.72      195.67     15.00 o
   5   1  15      823.99      752.68     29.48 o
   6   1  15        9.95        6.34      7.27 o
   7   1  15      230.11      217.39     20.61 o
   8   1  15       69.99       91.79     12.57 o
   9   1  15      143.69      136.75     15.93 o
  10   1  15       69.37       55.40     11.67 o
  11   1  15       69.96       81.18     16.59 o
   0   2  15     1890.07     1994.30     46.39 o
   1   2  15      175.52      148.60     10.82 o
   2   2  15      695.80      628.14     19.11 o
   3   2  15      144.85      132.94     11.24 o
   4   2  15     2074.16     2091.27     41.80 o
   5   2  15     2817.79     2834.14     52.69 o
   6   2  15      754.52      785.75     37.05 o
   7   2  15       30.28       30.84      9.29 o
   8   2  15       11.30       15.74      7.31 o
   9   2  15      371.33      321.64     23.05 o
  10   2  15      482.02      416.21     29.29 o
  11   2  15        1.69        2.01     11.38 o
   1   3  15      325.10      334.49     15.34 o
   2   3  15      467.73      440.74     20.37 o
   3   3  15       43.48       32.37      6.82 o
   4   3  15      800.61      763.36     30.45 o
   5   3  15     2217.51     2165.43     52.64 o
   6   3  15     1868.49     1950.80     79.33 o
   7   3  15      302.97      303.64     28.58 o
   8   3  15      354.47      292.20     25.55 o
   9   3  15      681.23      663.68     34.00 o
  10   3  15       21.84       26.93      9.88 o
   0   4  15     1044.62      969.49     34.94 o
   1   4  15        0.13        4.32      5.38 o
   2   4  15        4.24        3.17      7.32 o
   3   4  15      110.69      108.01     11.28 o
   4   4  15      572.87      603.88     23.60 o
   5   4  15     2184.87     2269.20     66.01 o
   6   4  15      632.91      660.20     32.66 o
   7   4  15       20.87       19.03      9.26 o
   8   4  15       57.30       56.23     15.20 o
   9   4  15      441.39      429.38     32.17 o
  10   4  15       24.71       13.30     10.89 o
   1   5  15      112.40       89.38     10.46 o
   2   5  15       14.12       17.93      6.34 o
   3   5  15     2126.25     2147.10     46.34 o
   4   5  15      718.62      692.69     28.16 o
   5   5  15      640.63      657.56     38.93 o
   6   5  15       96.11       81.54     16.59 o
   7   5  15      124.57      126.56     20.00 o
   8   5  15        1.62       12.47     10.29 o
   9   5  15      548.68      499.87     41.60 o
   0   6  15      247.99      204.37     21.45 o
   1   6  15      142.21      148.65     12.80 o
   2   6  15      464.65      482.24     32.29 o
   3   6  15      184.90      180.09     18.67 o
   4   6  15      594.11      601.16     29.63 o
   5   6  15      339.66      321.01     30.16 o
   6   6  15        5.12        8.59      9.26 o
   7   6  15      154.88      154.10     23.08 o
   8   6  15      303.40      313.14     31.71 o
   1   7  15      127.10       85.21     10.84 o
   2   7  15       31.99       21.09      7.90 o
   3   7  15       23.83       16.40      8.12 o
   4   7  15      937.78      936.49     35.40 o
   5   7  15       45.36       52.97     12.58 o
   6   7  15       73.52       54.54     14.43 o
   7   7  15        6.49       17.06     10.44 o
   0   8  15      560.65      579.02     42.46 o
   1   8  15      150.64      111.37     14.14 o
   2   8  15      621.50      549.59     33.39 o
   3   8  15       45.86       53.35     11.05 o
   4   8  15      122.49       87.53     14.14 o
   5   8  15      716.08      801.06     42.44 o
   6   8  15      694.78      843.60     50.38 o
   1   9  15       15.30       -2.35      6.63 o
   2   9  15       30.52       17.25     10.81 o
   3   9  15       34.53       39.82     10.60 o
   0   0  16      183.33      170.70     21.73 o
   1   0  16    21868.64    24009.69    247.26 o
   2   0  16      171.36      168.83     13.95 o
   3   0  16      340.85      328.30     26.40 o
   4   0  16       69.03       85.22     16.18 o
   5   0  16     2482.21     2607.44     91.37 o
   6   0  16        4.74       13.70     13.38 o
   7   0  16      803.80      752.06     40.71 o
   8   0  16       21.92       17.45     14.29 o
   9   0  16      144.36      118.81     20.54 o
  10   0  16      324.94      263.52     32.61 o
  11   0  16       31.18        8.33     14.82 o
   1   1  16      267.83      258.38     12.78 o
   2   1  16      253.64      227.78     13.66 o
   3   1  16      330.72      300.54     20.17 o
   4   1  16      262.63      245.43     16.93 o
   5   1  16      262.09      243.89     23.94 o
   6   1  16       34.52       34.32     11.69 o
   7   1  16      539.34      487.79     29.42 o
   8   1  16      295.21      257.90     21.28 o
   9   1  16        0.78       -6.87      6.05 o
  10   1  16      382.24      283.66     22.90 o
  11   1  16      154.49      201.42     25.96 o
   0   2  16      236.80      188.21     17.57 o
   1   2  16      205.37      192.23     12.17 o
   2   2  16       98.88       80.22     10.73 o
   3   2  16      154.19      146.23     14.17 o
   4   2  16      917.28      789.63     53.91 o
   5   2  16      386.58      403.84     25.21 o
   6   2  16      370.46      334.51     28.32 o
   7   2  16      491.00      520.40     29.73 o
   8   2  16        0.05        8.85      8.79 o
   9   2  16     1162.21     1177.42     39.82 o
  10   2  16        4.97        1.01      8.16 o
   1   3  16       75.68       96.92      9.64 o
   2   3  16       17.23        3.59      4.47 o
   3   3  16      367.32      355.47     17.43 o
   4   3  16     1371.60     1378.06     41.71 o
   5   3  16      477.94      495.78     28.64 o
   6   3  16     3106.95     3446.15     82.65 o
   7   3  16      156.19      144.59     20.80 o
   8   3  16       47.16       26.93     15.79 o
   9   3  16       90.77       91.87     15.38 o
  10   3  16       16.78       17.47     10.94 o
   0   4  16        0.23        0.12      7.60 o
   1   4  16      893.39      838.77     23.39 o
   2   4  16       28.73       29.19      7.15 o
   3   4  16     2668.06     2779.55     48.06 o
   4   4  16       89.38       56.37     13.96 o
   5   4  16      766.75      796.41     34.12 o
   6   4  16      148.75      149.78     20.55 o
   7   4  16      376.19      392.74     43.11 o
   8   4  16     1041.83     1149.53     58.47 o
   9   4  16      328.48      353.84     29.72 o
  10   4  16     1693.13     1853.37     69.57 o
   1   5  16      732.54      714.49     22.96 o
   2   5  16      986.58      968.31     28.78 o
   3   5  16     1028.66     1048.91     30.02 o
   4   5  16     1786.36     1838.21     42.05 o
   5   5  16      561.95      596.11     33.29 o
   6   5  16       87.61       89.88     15.12 o
   7   5  16       19.41       15.72      9.52 o
   8   5  16      101.11      112.25     19.21 o
   9   5  16       50.03       74.22     25.44 o
   0   6  16     1353.49     1333.50     45.71 o
   1   6  16     2321.15     2131.87     45.06 o
   2   6  16      454.16      441.12     23.10 o
   3   6  16        0.00        6.99      7.51 o
   4   6  16        0.36        4.35      7.06 o
   5   6  16       26.03       29.02     10.47 o
   6   6  16        2.07        5.27     11.46 o
   7   6  16       27.97       38.17     12.50 o
   8   6  16      186.63      243.02     28.53 o
   1   7  16       57.40       72.96     10.27 o
   2   7  16     1045.38     1006.89     34.29 o
   3   7  16      554.13      523.49     30.05 o
   4   7  16      322.65      296.94     23.55 o
   5   7  16        0.29        3.46      8.39 o
   6   7  16        2.61      -10.65      7.86 o
   7   7  16      114.96      130.96     21.38 o
   0   8  16      218.87      203.58     26.37 o
   1   8  16       23.55       28.73      8.04 o
   2   8  16       66.28       43.68     20.98 o
   3   8  16        0.05       -3.35      6.83 o
   4   8  16       61.13       82.75     13.23 o
   5   8  16       22.98       22.47      9.46 o
   1   9  16      108.54      120.76     14.25 o
   2   9  16      353.20      368.04     28.47 o
   3   9  16       61.93       34.33     11.95 o
   1   1  17      185.44      170.00     11.23 o
   2   1  17      370.75      388.58     16.92 o
   3   1  17        2.04       -2.10      6.76 o
   4   1  17      719.80      688.12     25.19 o
   5   1  17      604.97      598.09     34.55 o
   6   1  17      131.21      136.49     25.61 o
   7   1  17      160.64      172.14     18.70 o
   8   1  17      107.56       99.67     13.64 o
   9   1  17       26.52       18.54      9.15 o
  10   1  17        1.93       12.21      7.81 o
   0   2  17     1943.12     2042.56     49.47 o
   1   2  17       28.14       21.98      6.07 o
   2   2  17      770.71      706.52     22.23 o
   3   2  17        6.05        5.70      6.66 o
   4   2  17        2.05       -4.33      6.39 o
   5   2  17      156.82      142.94     17.13 o
   6   2  17      431.89      396.67     31.06 o
   7   2  17        4.94        3.42      6.64 o
   8   2  17      527.38      495.12     31.82 o
   9   2  17       24.11       29.45      8.21 o
  10   2  17       27.12       15.79     12.98 o
   1   3  17      518.30      553.21     19.40 o
   2   3  17      262.16      245.62     15.82 o
   3   3  17     1324.47     1334.30     35.60 o
   4   3  17     2128.74     2256.64     70.90 o
   5   3  17     7369.21     7970.67    116.26 o
   6   3  17     3905.62     4333.90     95.45 o
   7   3  17      284.12      237.61     26.31 o
   8   3  17      132.93      141.55     24.82 o
   9   3  17       37.69       31.32      9.81 o
  10   3  17       28.79       13.82     14.73 o
   0   4  17      225.09      197.81     19.76 o
   1   4  17      282.72      261.76     17.19 o
   2   4  17      138.15      117.43     11.89 o
   3   4  17       11.01       16.79      6.23 o
   4   4  17      975.24      930.22     35.83 o
   5   4  17       57.60       33.15     16.70 o
   6   4  17      130.46      169.67     21.77 o
   7   4  17       15.92        6.90     13.31 o
   8   4  17      279.37      280.46     29.56 o
   9   4  17      889.35     1044.70     51.66 o
   1   5  17      199.17      158.33     14.19 o
   2   5  17      127.75       84.73     11.04 o
   3   5  17      613.57      596.65     24.11 o
   4   5  17      741.94      739.35     35.06 o
   5   5  17      617.50      652.73     53.28 o
   6   5  17       46.18       39.96     11.06 o
   7   5  17       20.44       36.22     15.30 o
   8   5  17       57.90       53.26     15.30 o
   9   5  17      179.72      175.55     29.68 o
   0   6  17      265.85      270.41     24.91 o
   1   6  17     8358.01     8262.90    100.26 o
   2   6  17     1081.99      928.64     30.14 o
   3   6  17       30.12        8.23      6.17 o
   4   6  17       95.13       89.93     20.16 o
   5   6  17      182.97      216.16     22.07 o
   6   6  17        0.00       25.36     10.35 o
   7   6  17      103.25      110.25     19.22 o
   8   6  17      524.67      694.54     47.44 o
   1   7  17      929.85      855.53     36.55 o
   2   7  17      106.57      135.20     20.84 o
   3   7  17      175.99      144.01     16.71 o
   4   7  17       38.46       38.56     10.56 o
   5   7  17        4.60        1.34      8.13 o
   6   7  17        0.14        9.15      9.09 o
   7   7  17       47.49       72.89     18.45 o
   0   8  17      753.09      859.18     49.38 o
   1   8  17       42.21       30.84      8.32 o
   2   8  17      456.53      425.07     30.76 o
   3   8  17       27.80       25.79      9.15 o
   4   8  17      144.52      156.41     17.89 o
   5   8  17       51.25       14.68      9.76 o
   1   9  17        6.99        7.88      6.67 o
   2   9  17      634.42      775.61     39.97 o
   0   0  18      471.02      387.51     30.00 o
   1   0  18      695.38      726.56     28.08 o
   2   0  18     1805.29     1810.02     81.10 o
   3   0  18      747.62      672.58     46.40 o
   4   0  18      163.72      173.70     22.55 o
   5   0  18       29.44        6.02     12.23 o
   6   0  18       36.85       28.01     14.37 o
   7   0  18      354.73      357.58     42.46 o
   8   0  18      455.18      432.99     54.45 o
   9   0  18       39.23       45.86     13.39 o
  10   0  18       44.34       49.26     14.20 o
   1   1  18        3.76       -0.07      4.15 o
   2   1  18      831.87      850.79     28.90 o
   3   1  18        0.02       -0.61      6.17 o
   4   1  18     1463.76     1529.97     43.25 o
   5   1  18     1727.21     1728.20     57.00 o
   6   1  18       74.81       72.76     14.04 o
   7   1  18        1.95        3.10      6.04 o
   8   1  18      683.39      657.10     32.48 o
   9   1  18      255.00      260.32     22.21 o
  10   1  18      184.13      203.87     21.18 o
   0   2  18      223.50      197.94     18.60 o
   1   2  18     1040.12      985.66     26.73 o
   2   2  18     1370.95     1357.80     31.37 o
   3   2  18       30.14       20.18      7.69 o
   4   2  18        5.56        3.09      6.11 o
   5   2  18     2644.14     2609.82     71.31 o
   6   2  18       45.06       33.77     15.18 o
   7   2  18     1377.68     1377.70     52.00 o
   8   2  18      126.32       90.59     15.57 o
   9   2  18      109.14      126.32     17.82 o
  10   2  18       28.95       42.49     11.14 o
   1   3  18        7.54       14.89      6.27 o
   2   3  18     1239.44     1182.77     30.50 o
   3   3  18      322.08      315.50     20.59 o
   4   3  18      164.11      201.21     20.82 o
   5   3  18     1369.66     1386.44     44.02 o
   6   3  18       29.23       19.80      9.53 o
   7   3  18        2.70       -5.31      9.58 o
   8   3  18        1.19       16.92     15.92 o
   9   3  18      316.56      338.21     29.28 o
   0   4  18       10.00       18.26      9.17 o
   1   4  18        0.63        6.98      5.12 o
   2   4  18       80.59       71.51     10.07 o
   3   4  18     1498.65     1543.53     40.39 o
   4   4  18     1781.31     1834.36     51.44 o
   5   4  18      337.74      330.17     32.78 o
   6   4  18      265.72      245.15     26.78 o
   7   4  18        3.62        3.50      7.94 o
   8   4  18      225.52      208.94     25.96 o
   9   4  18      191.18      204.06     25.44 o
   1   5  18      122.53       95.77     11.60 o
   2   5  18       82.91       55.81      8.76 o
   3   5  18      482.87      459.86     26.48 o
   4   5  18      418.28      344.07     26.87 o
   5   5  18      167.24      157.45     21.14 o
   6   5  18       57.02       58.64     15.90 o
   7   5  18       25.28       25.75     11.84 o
   8   5  18      115.25      127.23     21.32 o
   0   6  18     3383.48     3470.31     93.67 o
   1   6  18       38.48       76.88     10.09 o
   2   6  18      319.61      316.92     20.59 o
   3   6  18       63.83       53.72     10.21 o
   4   6  18      144.59      104.29     15.18 o
   5   6  18      183.37      177.72     19.48 o
   6   6  18       91.62       92.69     15.01 o
   7   6  18      137.38      193.58     25.74 o
   1   7  18      138.44      115.84     13.46 o
   2   7  18       72.21       71.76     10.10 o
   3   7  18      498.51      498.24     27.92 o
   4   7  18        6.05        2.57      7.60 o
   5   7  18        0.69        1.91     16.14 o
   6   7  18      420.27      519.18     46.27 o
   0   8  18        0.46       13.60      9.83 o
   1   8  18      514.71      493.93     27.76 o
   2   8  18       56.08       40.65     11.82 o
   3   8  18      132.48      104.47     14.10 o
   4   8  18        2.37       -1.73      7.93 o
   1   1  19      151.52      124.80     11.80 o
   2   1  19      181.72      174.61     16.95 o
   3   1  19        1.96       -3.63      6.77 o
   4   1  19      161.90      170.73     18.27 o
   5   1  19       49.50       36.39     11.27 o
   6   1  19      132.04      116.94     17.69 o
   7   1  19       41.93       32.58      8.59 o
   8   1  19       58.76       44.69      9.74 o
   9   1  19       11.47       24.39      7.49 o
  10   1  19       15.36       16.82     12.60 o
   0   2  19       49.60       38.70     10.47 o
   1   2  19      173.77      148.84     12.83 o
   2   2  19       49.14       41.94      9.81 o
   3   2  19     2285.76     2295.77     48.57 o
   4   2  19      100.26       97.92     16.88 o
   5   2  19      665.55      665.30     38.25 o
   6   2  19      636.24      657.70     39.49 o
   7   2  19       75.97       66.31     14.19 o
   8   2  19        2.57        9.00      9.09 o
   9   2  19      175.80      138.54     17.79 o
   1   3  19      169.99      122.79     12.65 o
   2   3  19       14.60       15.83      6.68 o
   3   3  19       71.02       66.89     11.19 o
   4   3  19     2100.32     2173.73     56.14 o
   5   3  19      319.31      295.56     28.80 o
   6   3  19      158.16      178.13     28.28 o
   7   3  19       18.85       19.81     13.61 o
   8   3  19       17.89       23.08     11.15 o
   9   3  19       29.55       27.62     10.70 o
   0   4  19        1.63        2.53      8.14 o
   1   4  19      113.23       90.02     15.36 o
   2   4  19        8.03       12.59      5.66 o
   3   4  19      902.30      910.49     36.28 o
   4   4  19      313.45      295.99     30.58 o
   5   4  19      103.90       93.43     15.05 o
   6   4  19       27.79       13.29      9.67 o
   7   4  19        8.78       10.79      8.97 o
   8   4  19        2.83        1.13      9.05 o
   9   4  19        0.50       13.49      9.93 o
   1   5  19       90.28       80.38     10.80 o
   2   5  19     1506.06     1355.60     35.94 o
   3   5  19      307.61      308.49     25.08 o
   4   5  19       60.44       65.54     12.42 o
   5   5  19       33.01       31.74     13.47 o
   6   5  19       52.33       55.50     14.76 o
   7   5  19        5.88        4.92      8.48 o
   8   5  19      549.91      658.35     46.43 o
   0   6  19     2561.56     2432.02     77.62 o
   1   6  19       32.85       13.07      6.90 o
   2   6  19      132.28      149.72     14.27 o
   3   6  19       77.09       56.16     12.69 o
   4   6  19        0.30       -6.20      7.84 o
   5   6  19        0.52       11.58      8.56 o
   6   6  19      103.29       86.16     17.47 o
   7   6  19      432.72      569.86     43.94 o
   1   7  19       22.76       15.66      6.56 o
   2   7  19        0.24       -8.86      5.90 o
   3   7  19       29.41       34.28      9.11 o
   4   7  19       84.02       91.47     17.22 o
   5   7  19       75.91       77.67     14.82 o
   0   8  19     2006.40     1829.30    102.43 o
   1   8  19       38.50       19.66      8.16 o
   2   8  19      164.01      135.54     16.22 o
   3   8  19      239.08      235.10     20.71 o
   0   0  20     3323.73     3508.20     96.78 o
   1   0  20      124.26      133.56     20.37 o
   2   0  20       17.81       15.90     11.03 o
   3   0  20       66.34       60.44     18.90 o
   4   0  20     4294.78     4711.96    132.88 o
   5   0  20     1013.32     1091.25     64.96 o
   6   0  20     2262.86     2433.87    133.70 o
   7   0  20      385.15      340.66     43.13 o
   8   0  20      175.72      182.55     26.40 o
   9   0  20     3778.49     4216.66    116.90 o
   1   1  20      433.04      414.70     22.04 o
   2   1  20       14.79        2.94      7.03 o
   3   1  20       16.06       10.31      7.58 o
   4   1  20      525.71      537.32     29.26 o
   5   1  20      180.85      179.02     21.37 o
   6   1  20       43.55       43.42     11.01 o
   7   1  20      161.76      149.47     17.74 o
   8   1  20      222.34      238.87     29.34 o
   9   1  20        2.06        4.43      6.31 o
   0   2  20      849.68      856.93     46.71 o
   1   2  20     2118.35     2153.98     42.00 o
   2   2  20        3.34       13.32      7.74 o
   3   2  20       64.14       67.11     11.10 o
   4   2  20      341.22      375.71     30.13 o
   5   2  20      233.52      230.39     26.06 o
   6   2  20      730.57      763.09     42.97 o
   7   2  20        0.17       -3.72      9.74 o
   8   2  20      110.27      106.92     21.86 o
   9   2  20      664.40      716.13     40.80 o
   1   3  20        0.33       -0.52      5.21 o
   2   3  20     1240.21     1244.72     36.73 o
   3   3  20        0.38        1.55      6.46 o
   4   3  20     2053.72     2086.60     55.63 o
   5   3  20      303.91      313.29     29.81 o
   6   3  20       33.87       21.45     10.47 o
   7   3  20      132.00      128.83     20.36 o
   8   3  20       30.76       25.64     13.39 o
   9   3  20       32.73       66.87     14.11 o
   0   4  20       26.30       49.36     13.06 o
   1   4  20       14.76       17.90      6.46 o
   2   4  20      935.19      872.85     42.81 o
   3   4  20      136.52       97.27     14.91 o
   4   4  20      160.85      147.13     18.28 o
   5   4  20      656.66      650.76     36.05 o
   6   4  20       15.63       25.43     10.97 o
   7   4  20        0.00        9.34     10.07 o
   8   4  20       81.75       86.05     16.24 o
   1   5  20       29.45        7.77      5.54 o
   2   5  20      449.25      409.31     22.50 o
   3   5  20      362.25      294.21     25.08 o
   4   5  20       33.40       32.49     10.53 o
   5   5  20        3.14       30.87      9.77 o
   6   5  20     1253.58     1361.93     65.85 o
   7   5  20       26.88       42.71     14.02 o
   0   6  20      977.52      875.49     46.95 o
   1   6  20      120.06      116.36     16.08 o
   2   6  20      251.77      292.91     20.61 o
   3   6  20       14.96       -1.71     10.18 o
   4   6  20       10.72       12.36      8.62 o
   5   6  20        0.01        8.15      8.87 o
   6   6  20       68.24       51.39     15.62 o
   1   7  20        9.82       -7.80      5.93 o
   2   7  20      328.72      326.25     24.61 o
   3   7  20       63.88       30.23     10.11 o
   4   7  20        5.66       10.45      8.79 o
   5   7  20      146.38      176.10     21.36 o
   0   8  20       53.14       95.77     18.23 o
   1   8  20       55.16       46.31      9.93 o
   2   8  20        6.26        3.27      7.57 o
   1   1  21       85.15       73.04     12.90 o
   2   1  21      119.69      119.90     13.70 o
   3   1  21      348.12      356.16     24.76 o
   4   1  21       80.18       74.09     12.33 o
   5   1  21     6156.35     6537.71    166.85 o
   6   1  21      595.77      639.71     39.40 o
   7   1  21      130.40       90.69     14.16 o
   8   1  21      103.42       79.29     13.00 o
   9   1  21      207.28      214.76     20.23 o
   0   2  21     1894.41     1854.72     60.99 o
   1   2  21      141.28      132.48     14.71 o
   2   2  21      546.50      553.15     26.67 o
   3   2  21      197.92      190.06     17.66 o
   4   2  21      454.47      465.40     33.57 o
   5   2  21      376.42      405.55     32.36 o
   6   2  21      697.03      618.39     40.11 o
   7   2  21      257.41      222.38     25.56 o
   8   2  21       10.82        7.26      8.22 o
   9   2  21      123.93      105.87     15.81 o
   1   3  21       15.08       16.72      6.16 o
   2   3  21     1243.02     1268.01     37.59 o
   3   3  21     1983.64     2116.99     56.11 o
   4   3  21      232.01      230.94     22.30 o
   5   3  21      467.32      537.42     38.33 o
   6   3  21      132.06      129.51     19.67 o
   7   3  21        8.55       10.33      9.78 o
   8   3  21        0.49       -1.00      8.14 o
   0   4  21       12.50       24.87     10.02 o
   1   4  21      253.50      229.76     17.34 o
   2   4  21        3.35       -8.00      6.03 o
   3   4  21      206.35      159.42     18.56 o
   4   4  21      205.97      196.51     21.69 o
   5   4  21      366.05      369.48     29.10 o
   6   4  21      125.68      128.23     19.59 o
   7   4  21      136.38      159.89     22.56 o
   8   4  21       39.05       49.12     14.92 o
   1   5  21      203.15      156.06     16.09 o
   2   5  21       33.69       29.15      8.54 o
   3   5  21      239.75      247.12     23.84 o
   4   5  21       19.56       30.09      9.56 o
   5   5  21       50.03       57.47     13.76 o
   6   5  21        0.45        2.04      9.42 o
   7   5  21       20.55       56.58     13.03 o
   0   6  21        5.27        0.80      7.75 o
   1   6  21      111.26      129.19     14.87 o
   2   6  21      135.20       96.13     15.08 o
   3   6  21       76.54       60.89     13.53 o
   4   6  21      363.96      367.80     30.03 o
   5   6  21      507.18      504.95     35.46 o
   6   6  21       11.25       26.21     13.20 o
   1   7  21      322.84      265.30     22.25 o
   2   7  21        2.93        2.06      7.49 o
   3   7  21      135.14      120.05     17.30 o
   4   7  21        0.06       -4.31      8.55 o
   0   8  21      959.91      871.82     53.77 o
   0   0  22      771.06      796.93     74.11 o
   1   0  22      283.59      251.53     26.83 o
   2   0  22      987.62      973.56     44.68 o
   3   0  22      480.13      470.32     42.18 o
   4   0  22      214.41      208.60     33.00 o
   5   0  22      217.37      255.50     36.72 o
   6   0  22      123.27       78.89     20.43 o
   7   0  22     1457.57     1497.41     78.72 o
   8   0  22       43.19       35.28     11.38 o
   9   0  22      176.81      228.98     30.62 o
   1   1  22       55.73       53.72     10.51 o
   2   1  22       11.84       14.61      8.57 o
   3   1  22      681.14      776.50     32.91 o
   4   1  22        2.54        8.76      7.98 o
   5   1  22      327.17      278.25     27.00 o
   6   1  22     4133.42     4573.51    100.74 o
   7   1  22      388.36      399.56     33.49 o
   8   1  22      204.18      214.45     37.82 o
   0   2  22       97.12      102.61     18.63 o
   1   2  22     3436.19     3423.59     74.52 o
   2   2  22      135.02      163.60     16.52 o
   3   2  22     1332.19     1416.88     39.93 o
   4   2  22        2.47       15.65      7.89 o
   5   2  22      369.29      389.37     33.23 o
   6   2  22       11.11       24.23      9.62 o
   7   2  22       41.26       70.07     14.30 o
   8   2  22        0.02        5.72      8.46 o
   1   3  22        0.20        2.50      6.76 o
   2   3  22       11.80       17.51      7.70 o
   3   3  22      207.21      269.60     23.90 o
   4   3  22      120.65      146.58     18.58 o
   5   3  22       40.27       38.30     11.90 o
   6   3  22      123.10       90.76     16.55 o
   7   3  22      169.86      185.30     23.88 o
   8   3  22      214.97      222.83     27.52 o
   0   4  22       64.01       79.98     16.91 o
   1   4  22      253.45      200.61     19.99 o
   2   4  22      537.55      500.65     27.53 o
   3   4  22       94.67       77.09     13.65 o
   4   4  22      329.38      340.29     27.94 o
   5   4  22       98.55      106.50     19.12 o
   6   4  22      190.99      199.25     25.47 o
   7   4  22        1.75        2.88     10.39 o
   1   5  22       92.23       92.27     12.13 o
   2   5  22      135.79      124.63     16.63 o
   3   5  22      130.21       89.61     15.27 o
   4   5  22      253.17      283.10     25.48 o
   5   5  22       47.62       49.10     18.34 o
   6   5  22      199.76      222.60     27.00 o
   0   6  22      254.13      218.11     27.44 o
   1   6  22       67.08       71.93     10.96 o
   2   6  22       61.67       51.38     13.11 o
   3   6  22      143.24      150.51     18.81 o
   4   6  22       47.57       69.29     13.75 o
   5   6  22      261.03      247.57     25.26 o
   1   7  22      493.24      511.84     30.45 o
   2   7  22      584.28      528.99     40.37 o
   3   7  22       10.66       -7.20      8.21 o
   1   1  23       11.07       19.17      8.28 o
   2   1  23      339.58      319.69     22.83 o
   3   1  23     1873.05     1969.42     52.70 o
   4   1  23     2402.60     2471.23     68.58 o
   5   1  23     1554.66     1753.25     58.49 o
   6   1  23        8.27       32.73     10.26 o
   7   1  23      133.06      132.33     29.19 o
   8   1  23      218.45      248.29     28.29 o
   0   2  23       11.27       14.93     13.54 o
   1   2  23       33.35       23.95      8.68 o
   2   2  23        1.32        6.48      6.32 o
   3   2  23      107.25      102.16     14.90 o
   4   2  23     2059.82     2198.54     59.34 o
   5   2  23       16.72       25.91     10.09 o
   6   2  23      287.28      296.00     41.97 o
   7   2  23        8.97       30.03      8.99 o
   8   2  23        2.86       -0.61      8.26 o
   1   3  23      199.03      173.95     19.00 o
   2   3  23       42.45       63.78     11.16 o
   3   3  23      562.86      574.04     35.42 o
   4   3  23      670.15      665.24     36.49 o
   5   3  23     1056.30     1160.24     50.19 o
   6   3  23        2.08       11.41      8.35 o
   7   3  23       28.36       16.87      9.55 o
   0   4  23     1388.92     1297.29     55.12 o
   1   4  23      273.08      236.04     29.74 o
   2   4  23      113.99       75.62     12.18 o
   3   4  23       16.58       18.91      8.75 o
   4   4  23       38.58       38.53     10.84 o
   5   4  23       20.29       31.97     11.81 o
   6   4  23        6.05      -11.88      7.92 o
   7   4  23        6.78        2.36     17.99 o
   1   5  23      129.91      110.59     15.88 o
   2   5  23       66.27       72.63     14.78 o
   3   5  23       50.75       38.54     10.69 o
   4   5  23        0.98       -0.68      7.63 o
   5   5  23      658.35      641.60     45.16 o
   6   5  23      665.88      763.88     60.89 o
   0   6  23      360.07      333.76     34.76 o
   1   6  23       78.93       68.44     13.11 o
   2   6  23       50.24       31.44     11.87 o
   3   6  23       25.01       25.99     12.15 o
   4   6  23       30.04       31.43     11.99 o
   1   7  23        0.08       -6.22      7.45 o
   2   7  23      704.28      969.18     50.08 o
   0   0  24      170.09      144.83     39.04 o
   1   0  24      589.35      564.21     49.22 o
   2   0  24     1066.92     1106.96     72.54 o
   3   0  24      821.33      812.28     43.72 o
   4   0  24      949.15     1031.20     91.65 o
   5   0  24     3258.88     3668.53    126.34 o
   6   0  24        2.94       19.73     25.93 o
   7   0  24      507.27      600.40     59.02 o
   8   0  24      140.03      116.01     28.99 o
   1   1  24        1.03        5.58      8.77 o
   2   1  24     1414.31     1522.24     41.40 o
   3   1  24       12.17       18.83     10.77 o
   4   1  24      236.30      234.63     25.96 o
   5   1  24      447.40      456.59     41.26 o
   6   1  24      374.22      389.10     33.47 o
   7   1  24        3.70       16.66     15.08 o
   0   2  24       35.79       20.98     14.06 o
   1   2  24      416.38      399.35     27.25 o
   2   2  24      586.37      635.08     28.59 o
   3   2  24      558.31      587.98     33.14 o
   4   2  24      228.18      196.18     22.76 o
   5   2  24      184.63      187.68     23.00 o
   6   2  24       84.53      107.34     17.03 o
   7   2  24        1.43        6.27      8.05 o
   1   3  24       31.14       13.77      8.18 o
   2   3  24       28.33       25.18     10.74 o
   3   3  24        3.79       22.68      9.02 o
   4   3  24       10.86       27.75      9.48 o
   5   3  24       31.54       41.76     12.56 o
   6   3  24       36.68       47.78     13.20 o
   7   3  24        3.13       11.27      9.96 o
   0   4  24      198.65      126.32     27.14 o
   1   4  24        9.89       13.55      7.69 o
   2   4  24      167.33      151.68     18.93 o
   3   4  24       76.75       65.99     13.42 o
   4   4  24        6.14        9.90      9.87 o
   5   4  24       33.01       74.50     15.58 o
   6   4  24       96.46      121.60     18.47 o
   1   5  24       58.51       45.45     11.64 o
   2   5  24      254.03      231.28     26.18 o
   3   5  24      313.10      278.21     29.22 o
   4   5  24      351.11      323.69     28.90 o
   5   5  24      237.48      221.95     26.76 o
   0   6  24      281.37      302.97     33.24 o
   1   6  24        1.79        2.79      7.72 o
   2   6  24        9.23       14.01      9.86 o
   3   6  24        0.08        4.69      8.65 o
   1   1  25       47.92       42.78     12.46 o
   2   1  25       24.78       25.50      9.05 o
   3   1  25      889.53      956.98     37.19 o
   4   1  25      210.60      207.37     24.03 o
   5   1  25      401.29      401.81     37.56 o
   6   1  25      360.36      332.45     31.74 o
   7   1  25        1.24        2.90      8.29 o
   0   2  25      621.08      564.39     52.36 o
   1   2  25       38.28       40.83     11.32 o
   2   2  25      327.29      348.69     28.89 o
   3   2  25        1.07       14.50      9.94 o
   4   2  25       52.61       47.43     12.00 o
   5   2  25       62.23       47.17     12.34 o
   6   2  25       40.82       44.38     11.18 o
   7   2  25       52.05       86.28     15.26 o
   1   3  25       36.97       32.43      9.17 o
   2   3  25      391.44      380.99     28.82 o
   3   3  25       60.05       83.65     13.94 o
   4   3  25       91.18       95.83     16.36 o
   5   3  25      210.25      206.95     25.50 o
   6   3  25      255.31      280.26     29.84 o
   0   4  25      140.67       62.09     20.93 o
   1   4  25      133.34       76.87     13.76 o
   2   4  25       47.82       36.44     12.46 o
   3   4  25      113.32      102.12     19.33 o
   4   4  25       67.72       84.21     14.90 o
   5   4  25       78.06       60.23     14.24 o
   1   5  25        6.18       -2.23     10.16 o
   2   5  25       16.79       22.10      9.81 o
   3   5  25        5.41       14.96     10.01 o
   4   5  25      297.49      322.39     28.89 o
   0   6  25      195.75      122.53     36.30 o
   1   6  25       10.92       19.45      8.81 o
   2   6  25      187.82      184.39     24.53 o
   0   0  26        9.67       24.52     19.61 o
   1   0  26       59.47       54.67     20.52 o
   2   0  26      137.63      166.18     29.97 o
   3   0  26      408.77      431.40     50.35 o
   4   0  26      917.06      990.61     93.63 o
   5   0  26       49.81       84.37     22.55 o
   6   0  26     2423.39     2653.20    111.23 o
   1   1  26      146.55      134.02     19.92 o
   2   1  26      332.59      343.14     30.43 o
   3   1  26       17.93       37.90      9.25 o
   4   1  26      224.33      228.58     25.09 o
   5   1  26      702.20      778.35     45.19 o
   6   1  26      631.40      673.07     43.76 o
   0   2  26       49.44       39.72     17.53 o
   1   2  26        6.01       19.91      9.21 o
   2   2  26      102.33       81.71     17.94 o
   3   2  26      270.17      308.55     25.81 o
   4   2  26     1067.14     1171.28     49.52 o
   5   2  26      411.11      489.70     37.89 o
   6   2  26      294.95      318.79     33.02 o
   1   3  26      651.43      683.18     46.87 o
   2   3  26      215.74      188.62     24.19 o
   3   3  26      673.20      680.49     43.07 o
   4   3  26       36.39       35.09     15.16 o
   5   3  26        4.63       15.69     13.66 o
   0   4  26      366.79      408.10     50.13 o
   1   4  26      975.00      890.50     45.98 o
   2   4  26        6.04        1.53      9.08 o
   3   4  26       17.85        0.61     12.37 o
   4   4  26       25.22       24.87     20.06 o
   1   5  26        2.22       -1.18     14.48 o
   2   5  26        8.67        8.19     14.26 o
   3   5  26        0.00       13.25      9.28 o
   1   1  27       26.35       18.39     10.89 o
   2   1  27      165.37      152.75     20.83 o
   3   1  27      581.47      587.62     45.47 o
   4   1  27        7.89       12.23     10.02 o
   5   1  27     3366.08     3955.41    106.13 o
   0   2  27      484.06      505.74     63.74 o
   1   2  27      145.22      112.30     17.89 o
   2   2  27       47.17       43.65     12.23 o
   3   2  27      384.24      398.68     33.82 o
   4   2  27      239.84      240.29     27.23 o
   5   2  27       32.23       41.96     11.51 o
   1   3  27        5.84        0.99      8.77 o
   2   3  27      267.22      281.97     35.33 o
   3   3  27      543.25      536.81     40.12 o
   4   3  27      314.30      340.80     32.31 o
   0   4  27     1587.98     1735.40     90.34 o
   1   4  27       79.04       85.59     16.89 o
   2   4  27       38.99        7.60     13.28 o
   3   4  27       18.71       32.26     11.53 o
   1   5  27        0.14       16.14     14.82 o
   0   0  28      110.12       94.48     35.45 o
   1   0  28      953.90     1026.26    105.23 o
   2   0  28       53.69       58.34     19.52 o
   3   0  28     2985.23     3311.79    179.15 o
   4   0  28      167.64      191.71     62.14 o
   5   0  28      565.32      595.02     59.57 o
   1   1  28       15.97       19.83      9.65 o
   2   1  28      434.34      490.97     40.26 o
   3   1  28     2254.15     2478.08    237.42 o
   4   1  28       26.62       34.02     11.40 o
   5   1  28       85.47       98.20     19.35 o
   0   2  28      136.95      121.68     27.23 o
   1   2  28      464.00      466.39     36.44 o
   2   2  28        0.08       14.54     12.84 o
   3   2  28       39.06       44.14     12.00 o
   4   2  28       34.53       25.05     14.32 o
   1   3  28      194.82      151.07     22.00 o
   2   3  28      395.64      445.00     44.46 o
   3   3  28      141.70      115.18     19.29 o
   0   4  28        3.23      -11.44     17.16 o
   1   4  28      371.79      365.37     36.66 o
   2   4  28      265.95      264.66     34.93 o
   1   1  29       12.35       27.55     11.32 o
   2   1  29        7.29       12.55     11.69 o
   3   1  29       58.89       79.25     47.05 o
   0   2  29      127.75      129.75     27.73 o
   1   2  29      331.88      343.01     41.56 o
   2   2  29       74.39       48.70     19.50 o
   3   2  29       14.94        6.44     17.54 o
   1   3  29       31.58       45.26     15.13 o
   0   0  30     1086.22     1196.52    102.21 o
   1   0  30      313.69      382.18     46.90 o
   2   0  30      584.61      648.89     89.01 o
   1   1  30        2.82       16.87      9.96 o
   2   1  30      544.49      557.03     46.86 o
   0   2  30       33.99       52.56     18.84 o
 
